# Supplementary material for: COL3A1 and SNAP91: novel glioblastoma markers with diagnostic and prognostic value
Source: Oncotarget. 2016 Sep 15;7(43):70494–503. doi: 10.18632/oncotarget.12038 (PMC5342568; doi:10.18632/oncotarget.12038)
Supplement: Supplementary file 2 [file oncotarget-07-70494-s002.xlsx]

## Sheet: GSE7696(FC>2，P<0.05)-DEGs
Probe Set ID	Gene Symbol	Accession Number	AVG(T)	AVG(N)	p	T-N	regulation	2AVG(T)	2AVG(N)	FC
230137_at	TMEM155	NM_152399	4.65539	8.68901	5.71354e-33	-4.03362	down	25.2007	412.718	-16.3772
216073_at	ANKRD34C	NM_001146341	4.96364	6.23314	1.54705e-32	-1.2695	down	31.2036	75.2247	-2.41077
1557617_at	DCTN1-AS1	NR_024463	3.68341	5.64818	4.02661e-31	-1.96477	down	12.8475	50.1499	-3.90349
230765_at	KIAA1239	NM_001144990	4.07177	6.59717	3.05991e-30	-2.5254	down	16.8161	96.8159	-5.75733
1558971_at	THEMIS	NM_001010923//NM_001164685//NM_001164687	3.93253	5.62887	1.36904e-29	-1.69635	down	15.2689	49.4834	-3.2408
243998_at	KRT222	NM_152349	4.18986	6.82823	3.52372e-29	-2.63837	down	18.2505	113.632	-6.22627
214788_x_at	DDN	NM_015086	8.24052	10.5714	1.6036e-28	-2.33084	down	302.443	1521.59	-5.03098
231783_at	CHRM1	NM_000738	5.23385	7.79776	2.06969e-28	-2.56391	down	37.6311	222.516	-5.91308
213636_at	KIAA1045	NM_015297	5.63191	8.46986	2.86281e-28	-2.83795	down	49.5878	354.554	-7.15003
1556095_at	UNC13C	NM_001080534	3.65117	6.74085	1.91141e-27	-3.08969	down	12.5635	106.954	-8.51311
220030_at	STYK1	NM_018423	3.80909	7.04426	5.33861e-27	-3.23517	down	14.0168	131.988	-9.41637
219937_at	TRHDE	NM_013381	3.78378	7.08256	2.19677e-26	-3.29878	down	13.7731	135.539	-9.84086
1553357_at	LINC00889	NR_026935	3.91606	5.64943	5.85175e-26	-1.73337	down	15.0956	50.1936	-3.32505
206577_at	VIP	NM_003381//NM_194435	3.54835	5.6542	1.18748e-25	-2.10584	down	11.6993	50.3597	-4.3045
233305_at	NECAB1	NM_022351	3.86163	6.26606	3.39145e-25	-2.40444	down	14.5367	76.9615	-5.29428
215052_at	FRMPD4	NM_014728	5.40694	8.00363	4.78091e-25	-2.59669	down	42.4279	256.646	-6.04899
232549_at	RBM11	NM_144770	3.67321	4.76982	1.03705e-24	-1.0966	down	12.757	27.2809	-2.13851
205414_s_at	ARHGAP44	NM_014859	6.47497	9.69713	3.58299e-24	-3.22216	down	88.953	830.094	-9.33182
237509_at	OTTHUMG00000173210//RP11-215H22.1	---	5.08353	7.27759	4.37518e-24	-2.19406	down	33.9074	155.157	-4.57592
1557203_at	PABPC1L2A//PABPC1L2B	NM_001012977//NM_001042506	5.89176	7.0328	8.71784e-24	-1.14104	down	59.3739	130.943	-2.2054
224650_at	MAL2	NM_052886	4.24438	8.80269	1.02215e-23	-4.55831	down	18.9534	446.555	-23.5607
1557721_at	OTTHUMG00000175970//RP11-416I2.1	---	5.64159	6.71423	1.1201e-23	-1.07264	down	49.9214	104.999	-2.10328
1552715_a_at	RXFP1	NM_001253727//NM_001253728//NM_001253729//NM_001253730//NM_001253732//NM_001253733//NM_021634//NR_045579//NR_045580//NR_045581//NR_045582//NR_045583//NR_045584	4.08325	5.31437	3.2337e-23	-1.23112	down	16.9504	39.791	-2.3475
1556377_s_at	LMO7	NM_005358//NM_015842//NM_015843	6.45657	7.74278	1.46269e-22	-1.28621	down	87.8254	214.194	-2.43887
206118_at	STAT4	NM_001243835//NM_003151	6.3743	8.70646	1.48472e-22	-2.33217	down	82.9574	417.741	-5.03561
221288_at	GPR22	NM_005295	4.63384	6.70236	2.06851e-22	-2.06851	down	24.8271	104.138	-4.19454
241672_at	SERTM1	NM_203451	3.96138	6.88097	2.70944e-22	-2.91959	down	15.5774	117.863	-7.5663
206456_at	GABRA5	NM_000810//NM_001165037	4.08375	8.73945	3.84231e-22	-4.6557	down	16.9563	427.402	-25.2061
233150_at	GALNTL5	NM_145292//NR_033169	3.89621	6.37352	4.18649e-22	-2.4773	down	14.8894	82.9124	-5.56856
205635_at	KALRN	NM_001024660//NM_003947//NM_007064//NR_028136	6.26311	10.1115	4.42052e-22	-3.84837	down	76.8043	1106.27	-14.4037
207307_at	HTR2C	NM_000868//NM_001256760//NM_001256761	4.01675	6.58153	5.18612e-22	-2.56479	down	16.1868	95.772	-5.91668
207463_x_at	PRSS2//PRSS3	NM_001197097//NM_001197098//NM_002770//NM_002771//NM_007343//XM_003960942//XM_003960943//XM_003960944	6.57927	8.07408	1.07522e-21	-1.49481	down	95.6221	269.488	-2.81826
203998_s_at	SYT1	NM_001135805//NM_001135806//NM_005639	4.14839	8.92164	2.20819e-21	-4.77324	down	17.7334	484.932	-27.3457
206384_at	CACNG3	NM_006539	6.63159	8.52608	2.77981e-21	-1.89449	down	99.1533	368.643	-3.71792
239275_at	FRMPD2//FRMPD2P1//FRMPD2P2	NM_001017929//NM_001018071//NM_001042512//NM_001042515//NM_001042516//NM_001042524//NM_001042525//NM_152428//NR_033172	5.61793	7.13312	2.91536e-21	-1.51518	down	49.1096	140.372	-2.85835
232003_at	PNMAL2	NM_020709	7.62903	9.15142	2.93312e-21	-1.52239	down	197.956	568.659	-2.87266
210381_s_at	CCKBR	NM_176875	6.20394	7.92954	3.65467e-21	-1.7256	down	73.7176	243.797	-3.30717
237384_x_at	CTB-85P21.2//OTTHUMG00000175439	---	4.09607	8.12687	3.73481e-21	-4.03081	down	17.1017	279.533	-16.3453
206339_at	CARTPT	NM_004291	5.433	6.72662	4.81275e-21	-1.29363	down	43.2011	105.905	-2.45144
207729_at	CDH9	NM_016279	4.57776	6.56891	6.64602e-21	-1.99115	down	23.8805	94.9378	-3.97553
219976_at	HOOK1	NM_015888	4.47433	5.76187	7.08233e-21	-1.28754	down	22.2284	54.2621	-2.44111
229406_at	RBFOX3	NM_001025448//NM_001082575	4.44458	7.09904	9.76308e-21	-2.65445	down	21.7747	137.095	-6.29608
221801_x_at	NEFL	NM_006158	5.52343	9.85683	1.29179e-20	-4.3334	down	45.9958	927.262	-20.1597
210227_at	DLGAP2	NM_001277161//NM_004745	4.6734	7.84273	2.01265e-20	-3.16933	down	25.5172	229.56	-8.9963
239139_at	CPNE9	NM_153635	6.88898	7.93	2.15336e-20	-1.04102	down	118.519	243.876	-2.05769
205874_at	ITPKA	NM_002220	5.75913	7.06638	2.93091e-20	-1.30725	down	54.1589	134.027	-2.4747
1553422_s_at	RBFOX1	NM_001142333//NM_001142334//NM_018723//NM_145891//NM_145892//NM_145893	6.86529	9.78315	3.16447e-20	-2.91786	down	116.589	881.091	-7.55724
220045_at	NEUROD6	NM_022728	5.75626	6.90705	3.82382e-20	-1.15079	down	54.0513	120.013	-2.22036
1554308_s_at	GABRA2	NM_000807//NM_001114175	3.94166	6.11039	9.1762e-20	-2.16873	down	15.3659	69.0893	-4.49627
208813_at	GOT1	NM_002079	7.48429	9.82743	9.66851e-20	-2.34314	down	179.059	908.554	-5.07405
205325_at	PHYHIP	NM_001099335//NM_014759	7.07957	9.42073	1.05025e-19	-2.34116	down	135.258	685.366	-5.06711
207035_at	SLC30A3	NM_003459	8.37072	9.47328	1.63037e-19	-1.10256	down	331.007	710.79	-2.14736
238017_at	SDR16C5	NM_138969	4.01665	5.26975	1.72208e-19	-1.2531	down	16.1857	38.579	-2.38353
227702_at	CYP4X1	NM_178033	4.25432	7.48434	2.32926e-19	-3.23001	down	19.0844	179.064	-9.38277
205827_at	CCK	NM_000729//NM_001174138	5.52683	9.69051	2.36919e-19	-4.16368	down	46.1044	826.295	-17.9223
1559760_at	LOC401220	XM_379378	3.94207	5.58817	2.39127e-19	-1.64609	down	15.3703	48.1067	-3.12985
203157_s_at	GLS	NM_001256310//NM_014905	7.23249	9.68614	2.69621e-19	-2.45365	down	150.382	823.792	-5.478
1557180_at	C11orf87	NM_207645	3.54943	5.14362	5.36332e-19	-1.59419	down	11.708	35.3496	-3.01926
210408_s_at	CPNE6	NM_006032	5.86043	8.10123	7.47137e-19	-2.2408	down	58.0986	274.609	-4.72659
230973_at	SH2D5	NM_001103160//NM_001103161	6.62096	7.98241	1.06999e-18	-1.36145	down	98.4255	252.897	-2.56943
229065_at	SLC35F3	NM_173508	4.22886	6.50813	1.40612e-18	-2.27926	down	18.7506	91.0209	-4.85429
206376_at	SLC6A15	NM_001146335//NM_018057//NM_182767	4.79689	7.53926	1.41605e-18	-2.74238	down	27.7976	186.014	-6.69171
232735_at	ANKRD34A//LOC101060487	NM_001039888//XM_003960166//XM_003960167//XM_003960168	7.36485	8.56152	2.30096e-18	-1.19667	down	164.832	377.811	-2.2921
204586_at	BSN	NM_003458	6.97219	9.38839	3.20176e-18	-2.4162	down	125.557	670.174	-5.33762
214120_at	RFPL1S	NR_002727	4.52046	7.51188	3.60819e-18	-2.99142	down	22.9506	182.516	-7.95256
219557_s_at	NRIP3	NM_020645	5.56696	7.44865	4.61507e-18	-1.88169	down	47.4047	174.69	-3.68507
236377_at	TMEM132D	NM_133448	5.90878	8.33786	4.63816e-18	-2.42908	down	60.0786	323.553	-5.3855
206253_at	DLG2	NM_001142699//NM_001142700//NM_001142702//NM_001206769//NM_001364	4.76861	6.48818	5.68902e-18	-1.71957	down	27.2581	89.7714	-3.29339
1557107_at	SLC26A4-AS1	NR_028137	3.96694	5.40563	6.5504e-18	-1.43869	down	15.6375	42.3894	-2.71076
205318_at	KIF5A	NM_004984	7.23821	9.03819	6.72387e-18	-1.79998	down	150.979	525.734	-3.48217
1553864_at	GPR26	NM_153442	4.2433	7.1764	7.86579e-18	-2.9331	down	18.9391	144.648	-7.63751
241399_at	FAM19A2	NM_178539	6.11762	9.33627	8.37343e-18	-3.21865	down	69.4362	646.393	-9.30917
1554755_a_at	MTUS2	NM_001033602//NM_015233	5.20877	6.24366	8.48876e-18	-1.03489	down	36.9824	75.7754	-2.04896
219425_at	SULT4A1	NM_014351//NM_176874	7.35983	10.2799	8.72918e-18	-2.9201	down	164.259	1243.27	-7.569
1566040_at	LOC101060059	XR_171089	4.65243	6.66393	9.37142e-18	-2.0115	down	25.149	101.401	-4.03201
206678_at	GABRA1	NM_000806//NM_001127643//NM_001127644//NM_001127645//NM_001127646//NM_001127647//NM_001127648	6.23422	9.60688	2.02878e-17	-3.37266	down	75.2815	779.758	-10.3579
229254_at	MFSD4	NM_181644	6.01293	9.79557	2.18315e-17	-3.78264	down	64.5763	888.713	-13.7622
219671_at	HPCAL4	NM_016257	6.64206	10.1052	2.68509e-17	-3.46317	down	99.8754	1101.48	-11.0285
203402_at	KCNAB2	NM_001199860//NM_001199861//NM_001199862//NM_001199863//NM_003636//NM_172130	8.69087	10.4942	2.7842e-17	-1.80337	down	413.25	1442.39	-3.49036
204081_at	NRGN	NM_001126181//NM_006176	6.49626	9.86659	2.80843e-17	-3.37033	down	90.2753	933.553	-10.3412
1556351_at	HCN1	NM_021072	3.89857	8.14351	3.27768e-17	-4.24494	down	14.9137	282.774	-18.9607
239579_at	EPHX4	NM_173567	4.88992	7.64489	3.74604e-17	-2.75498	down	29.6491	200.144	-6.75042
214735_at	IPCEF1	NM_001130699//NM_001130700//NM_015553	6.8029	10.3184	4.18915e-17	-3.51545	down	111.655	1276.83	-11.4355
235781_at	CACNA1B	NM_000718//NM_001243812	6.52684	9.09813	4.65968e-17	-2.57129	down	92.2093	548.039	-5.94342
1557122_s_at	GABRB2	NM_000813//NM_021911	5.87356	10.1667	5.16555e-17	-4.29318	down	58.6296	1149.46	-19.6054
207100_s_at	VAMP1	NM_014231//NM_016830//NM_199245	6.88803	8.33486	6.52568e-17	-1.44684	down	118.441	322.882	-2.7261
238426_at	TMEM130	NM_001134450//NM_001134451//NM_152913	5.67362	7.4005	8.69939e-17	-1.72688	down	51.0422	168.956	-3.31012
221086_s_at	FEZF2	NM_018008	4.08297	6.13641	9.69506e-17	-2.05343	down	16.9472	70.3466	-4.15093
215241_at	ANO3	NM_031418	4.98952	8.32676	1.1746e-16	-3.33725	down	31.7684	321.075	-10.1067
219308_s_at	AK5	NM_012093//NM_174858	7.02638	10.9763	1.1791e-16	-3.94994	down	130.362	2014.66	-15.4543
206275_s_at	MICAL2	NM_014632	5.14902	6.65097	1.51721e-16	-1.50195	down	35.4822	100.494	-2.83225
242301_at	CBLN2	NM_182511	6.60583	9.08104	1.6622e-16	-2.47521	down	97.3989	541.585	-5.56048
237584_at	OTTHUMG00000163670//RP11-684N3.1	---	6.4733	8.45959	1.68017e-16	-1.9863	down	88.8498	352.039	-3.96218
204412_s_at	NEFH	NM_021076	6.47896	9.23957	1.69673e-16	-2.76061	down	89.1994	604.488	-6.77682
1554500_a_at	RGS7	NM_002924	4.353	6.20504	2.08513e-16	-1.85205	down	20.4354	73.7742	-3.61012
219752_at	RASAL1	NM_001193520//NM_001193521//NM_004658	7.84147	9.23767	2.2498e-16	-1.3962	down	229.36	603.691	-2.63207
206084_at	PTPRR	NM_001207015//NM_001207016//NM_002849//NM_130846//NR_073474	4.12891	7.03697	3.52895e-16	-2.90806	down	17.4954	131.322	-7.50609
207135_at	HTR2A	NM_000621//NM_001165947	5.68326	7.64092	5.58281e-16	-1.95766	down	51.3843	199.593	-3.88433
209369_at	ANXA3	NM_005139	3.95107	5.97632	6.37019e-16	-2.02525	down	15.4664	62.958	-4.07063
215172_at	PTPN20A//PTPN20B	NM_001042357//NM_001042358//NM_001042359//NM_001042360//NM_001042361//NM_001042362//NM_001042363//NM_001042364//NM_001042365//NM_001042387//NM_001042389//NM_001042390//NM_001042391//NM_001042392//NM_001042393//NM_001042394//NM_001042395//NM_001042396//NM_001042397//NM_015605	3.4855	5.40223	7.91569e-16	-1.91673	down	11.2006	42.2896	-3.77565
236166_at	LOC285147	---	5.94292	9.22294	9.17587e-16	-3.28003	down	61.5171	597.561	-9.71375
204287_at	SYNGR1	NM_004711//NM_145731//NM_145738	7.85622	9.5219	1.0134e-15	-1.66568	down	231.717	735.155	-3.17264
205336_at	PVALB	NM_002854	5.56599	6.82004	1.03865e-15	-1.25404	down	47.373	112.989	-2.38509
219365_s_at	CAMKV	NM_024046	7.24802	8.74199	1.11803e-15	-1.49397	down	152.01	428.156	-2.81662
208868_s_at	GABARAPL1	NM_031412	7.47297	8.68839	1.44199e-15	-1.21542	down	177.66	412.539	-2.32208
219659_at	ATP8A2	NM_016529	6.54171	10.0887	1.46025e-15	-3.54697	down	93.1645	1088.92	-11.6881
204729_s_at	STX1A	NM_001165903//NM_004603	7.57879	9.11965	1.47957e-15	-1.54085	down	191.181	556.272	-2.90966
207299_s_at	GRM1	NM_000838//NM_001114329//NM_001278064//NM_001278065//NM_001278066//NM_001278067	5.73235	7.9452	1.59986e-15	-2.21285	down	53.1629	246.458	-4.63591
230680_at	SLITRK4	NM_001184749//NM_001184750//NM_173078	4.50786	7.77883	1.60505e-15	-3.27097	down	22.751	219.614	-9.65294
1558293_at	KIAA1107	NM_015237	4.76799	6.89855	1.67238e-15	-2.13056	down	27.2462	119.308	-4.37887
219562_at	RAB26	NM_014353	6.85696	8.62145	1.67583e-15	-1.7645	down	115.918	393.836	-3.39755
213912_at	TBC1D30	NM_015279	6.68448	8.12917	1.85286e-15	-1.44469	down	102.856	279.978	-2.72204
1556749_at	OTTHUMG00000171454//RP11-433J8.1	---	4.78309	5.81177	2.07526e-15	-1.02868	down	27.533	56.1717	-2.04016
205489_at	CRYM	NM_001014444//NM_001888	8.28927	11.0146	2.12763e-15	-2.72536	down	312.838	2068.88	-6.61327
237719_x_at	RGS7BP	NM_001029875//NM_001271890//NM_001271891//NR_073511	4.39454	6.74214	2.45424e-15	-2.3476	down	21.0324	107.05	-5.08976
222953_at	GPR83	NM_016540	5.79455	7.7	2.52643e-15	-1.90545	down	55.5052	207.937	-3.74626
1557098_s_at	HAR1A	NR_003244	4.84045	5.88662	3.31934e-15	-1.04617	down	28.6498	59.1629	-2.06504
208320_at	CABP1	NM_001033677//NM_004276//NM_031205	5.81462	8.07594	3.50942e-15	-2.26132	down	56.2826	269.836	-4.7943
210040_at	SLC12A5	NM_001134771//NM_020708	7.02887	10.5585	3.56813e-15	-3.52965	down	130.587	1508.1	-11.5486
215161_at	CAMK1G	NM_020439	7.02103	8.27142	3.82555e-15	-1.25039	down	129.879	308.99	-2.37906
202432_at	PPP3CB	NM_001142353//NM_001142354//NM_021132	9.8631	12.1132	5.15184e-15	-2.25006	down	931.299	4430.23	-4.75704
207557_s_at	RYR2	NM_001035	5.23276	6.24056	5.16668e-15	-1.00779	down	37.6027	75.6127	-2.01083
229818_at	SVOP	NM_018711	5.61285	7.65612	5.36146e-15	-2.04327	down	48.9368	201.708	-4.1218
206698_at	XK	NM_021083	5.08794	7.65232	5.46891e-15	-2.56437	down	34.0114	201.176	-5.91497
219896_at	CALY	NM_015722	4.62259	6.48211	5.93241e-15	-1.85952	down	24.6342	89.394	-3.62886
207081_s_at	PI4KA	NM_002650//NM_058004	8.49855	10.6657	6.75002e-15	-2.16719	down	361.674	1624.45	-4.49147
204869_at	PCSK2	NM_001201528//NM_001201529//NM_002594	4.61544	7.87811	8.01265e-15	-3.26267	down	24.5124	235.259	-9.59755
207548_at	GRM7//LOC100996542	NM_000844//NM_181874//NM_181875//XR_158991//XR_159402//XR_171362	4.55583	5.67903	1.61483e-14	-1.1232	down	23.5203	51.234	-2.17829
1554133_at	RUFY2	NM_001042417//NM_001278225//NM_017987//NR_103475//NR_103476	3.43474	4.51851	1.6224e-14	-1.08377	down	10.8134	22.9197	-2.11957
205113_at	NEFM	NM_001105541//NM_005382	6.23095	12.0673	2.59172e-14	-5.83638	down	75.111	4291.7	-57.1381
230447_at	FAXC	NM_032511	4.34838	6.48765	2.79947e-14	-2.13928	down	20.37	89.7383	-4.40541
228206_at	HS3ST4	NM_006040	6.9881	8.40455	3.35112e-14	-1.41645	down	126.949	338.86	-2.66927
206017_at	KIAA0319	NM_001168374//NM_001168375//NM_001168376//NM_001168377//NM_001252328//NM_014809	5.96634	8.36748	3.41132e-14	-2.40115	down	62.524	330.266	-5.28222
219140_s_at	RBP4	NM_006744	5.00596	8.14824	4.12953e-14	-3.14227	down	32.1326	283.703	-8.82914
1553194_at	NEGR1	NM_173808	4.9906	6.51338	4.7215e-14	-1.52279	down	31.7921	91.3533	-2.87346
222005_s_at	GNG3	NM_012202	6.82524	9.78372	4.9514e-14	-2.95848	down	113.397	881.44	-7.77304
218751_s_at	FBXW7	NM_001013415//NM_001257069//NM_018315//NM_033632	8.3905	10.8625	5.04647e-14	-2.47204	down	335.577	1861.87	-5.54828
1558680_s_at	PDE1A	NM_001003683//NM_001258312//NM_001258313//NM_001258314//NM_005019	4.12366	5.92827	5.65383e-14	-1.80461	down	17.4319	60.8959	-3.49336
227290_at	OTTHUMG00000176268//RP11-18F14.2	---	7.03734	9.14553	5.76056e-14	-2.1082	down	131.356	566.343	-4.31152
206196_s_at	RUNDC3A	NM_001144825//NM_001144826//NM_006695	6.81455	9.60251	5.79022e-14	-2.78796	down	112.56	777.398	-6.90654
238600_at	JAKMIP1	NM_001099433//NM_144720	5.70176	8.49432	6.69229e-14	-2.79256	down	52.0476	360.616	-6.92858
1558414_at	FRRS1L	NM_014334	6.19215	7.34043	7.32469e-14	-1.14828	down	73.1178	162.065	-2.21649
212880_at	WDR7	NM_015285//NM_052834	9.1025	10.8635	7.92012e-14	-1.76105	down	549.699	1863.17	-3.38945
1554012_at	RSPO2	NM_178565	3.62586	4.93184	9.20774e-14	-1.30599	down	12.345	30.5234	-2.47253
218546_at	C1orf115	NM_024709	7.60989	10.8716	1.0693e-13	-3.26172	down	195.346	1873.61	-9.59123
219714_s_at	CACNA2D3	NM_018398	5.45671	8.69697	1.0873e-13	-3.24025	down	43.9171	415	-9.44961
229770_at	GLT1D1	NM_144669	6.64942	8.11568	1.24053e-13	-1.46627	down	100.386	277.373	-2.76306
210650_s_at	PCLO	NM_014510//NM_033026	4.41631	7.69193	1.25451e-13	-3.27563	down	21.3521	206.777	-9.68415
213045_at	MAST3	NM_015016	7.60695	10.0932	1.30714e-13	-2.48622	down	194.948	1092.31	-5.60307
1554486_a_at	GFOD1	NM_001242628//NM_001242629//NM_001242630//NM_018988//NM_033069//NR_038459	4.43061	6.23591	1.3635e-13	-1.8053	down	21.5648	75.3695	-3.49502
1552712_a_at	NMNAT2	NM_015039//NM_170706	5.43946	6.69036	1.59429e-13	-1.25089	down	43.3952	103.276	-2.37989
204945_at	PTPRN	NM_001199763//NM_001199764//NM_002846	6.41143	7.79977	1.89117e-13	-1.38834	down	85.12	222.825	-2.61777
228262_at	MAP7D2	NM_001168465//NM_001168466//NM_001168467//NM_152780	5.88272	9.38896	2.01322e-13	-3.50624	down	59.0031	670.439	-11.3628
204229_at	SLC17A7	NM_020309	8.21515	11.9082	2.11649e-13	-3.69306	down	297.17	3843.5	-12.9337
209556_at	NCDN	NM_001014839//NM_001014841//NM_014284	7.68113	10.3502	2.15409e-13	-2.66905	down	205.235	1305.32	-6.36012
203618_at	FAIM2	NM_012306	7.59433	8.66636	2.1604e-13	-1.07203	down	193.251	406.289	-2.10239
229084_at	CNTN4	NM_001206955//NM_001206956//NM_175607//NM_175612//NM_175613	4.27058	7.14939	2.48069e-13	-2.87881	down	19.3007	141.965	-7.35546
229961_x_at	YJEFN3	NM_001190328//NM_198537	5.42944	6.57281	2.67064e-13	-1.14337	down	43.0946	95.1947	-2.20897
223708_at	C1QTNF4	NM_031909	4.34563	5.95496	2.76183e-13	-1.60933	down	20.3313	62.0329	-3.0511
204505_s_at	DMTN	NM_001114135//NM_001114136//NM_001114137//NM_001114138//NM_001114139//NM_001978	7.65531	8.70607	3.47256e-13	-1.05075	down	201.594	417.625	-2.07161
230010_at	SRRM4	NM_194286	7.25627	8.84041	4.04457e-13	-1.58415	down	152.881	458.384	-2.9983
1552301_a_at	CORO6	NM_032854	6.19965	7.24516	4.20643e-13	-1.04551	down	73.4987	151.708	-2.0641
202712_s_at	CKMT1A//CKMT1B	NM_001015001//NM_020990//XM_003960586//XM_003960587	6.339	9.11292	4.9744e-13	-2.77393	down	80.9521	553.686	-6.83967
224871_at	TPRG1L	NM_182752	8.66363	10.7209	5.26891e-13	-2.05723	down	405.521	1687.72	-4.16186
226382_at	CAMK1D//LOC283070	NM_020397//NM_153498//NR_027322	7.90131	10.3863	5.656e-13	-2.48495	down	239.073	1338.36	-5.59813
203389_at	KIF3C	NM_002254	8.1253	10.005	5.7033e-13	-1.87972	down	279.228	1027.57	-3.68005
230700_at	RTN4RL1	NM_178568	5.29856	6.48874	6.25846e-13	-1.19019	down	39.3572	89.8063	-2.28183
208463_at	GABRA4	NM_000809//NM_001204266//NM_001204267	5.74405	6.9145	6.9528e-13	-1.17045	down	53.5959	120.635	-2.25082
209726_at	CA11	NM_001217	7.39443	10.1253	7.9798e-13	-2.73089	down	168.246	1116.93	-6.63867
213386_at	TMEM246	NM_032342	7.25703	10.0237	8.47598e-13	-2.76663	down	152.962	1040.93	-6.80518
213921_at	SST	NM_001048	6.65202	9.78416	8.794e-13	-3.13214	down	100.567	881.709	-8.76734
214811_at	RIMBP2	NM_015347	6.68014	9.12382	1.10072e-12	-2.44368	down	102.547	557.884	-5.44028
214376_at	OTTHUMG00000176279//RP13-514E23.1	---	6.98431	9.83908	1.26437e-12	-2.85477	down	126.615	915.924	-7.2339
1554524_a_at	OLFM3	NM_058170	4.45242	7.51437	1.27972e-12	-3.06194	down	21.8934	182.831	-8.35098
204466_s_at	SNCA	NM_000345//NM_001146054//NM_001146055//NM_007308	8.06848	11.9396	1.28071e-12	-3.87112	down	268.445	3928.06	-14.6326
214945_at	FAM153A//FAM153B//FAM153C//LOC100507387	NM_001079527//NM_001079529//NM_001265615//NM_173663//NR_038353//NR_038402	4.62059	8.84636	1.3192e-12	-4.22577	down	24.6001	460.279	-18.7104
239575_at	OPALIN	NM_001040102//NM_001040103//NM_033207	6.96388	9.87408	1.36844e-12	-2.9102	down	124.835	938.41	-7.51721
207957_s_at	PRKCB	NM_002738//NM_212535	6.4094	11.1798	1.46161e-12	-4.7704	down	85.0007	2319.83	-27.2919
230303_at	SYNPR	NM_001130003//NM_144642	6.72532	11.0291	1.46295e-12	-4.30379	down	105.809	2089.73	-19.7501
226313_at	C10orf35	NM_145306	7.04216	8.37486	1.49207e-12	-1.3327	down	131.796	331.96	-2.51874
230691_at	STX1B	NM_052874	7.22553	8.37948	1.49627e-12	-1.15395	down	149.658	333.023	-2.22523
236738_at	C3orf80	NM_001168214	3.93895	6.97201	1.86664e-12	-3.03307	down	15.337	125.541	-8.18548
237250_at	OTTHUMG00000176306//RP11-320H14.1	---	4.78099	9.01347	2.06058e-12	-4.23248	down	27.4929	516.803	-18.7977
223290_at	PDXP//SH3BP1	NM_018957//NM_020315	7.87451	9.4699	2.59819e-12	-1.5954	down	234.673	709.129	-3.02178
205551_at	SV2B	NM_001167580//NM_014848	7.03969	11.8814	2.71921e-12	-4.8417	down	131.57	3772.71	-28.6745
202754_at	R3HDM1	NM_015361	9.23923	10.5354	2.86377e-12	-1.29617	down	604.347	1484.13	-2.45576
230238_at	SOWAHA	NM_175873	6.22839	8.64163	2.92077e-12	-2.41324	down	74.9776	399.383	-5.3267
225354_s_at	SH3BGRL2	NM_031469	7.30461	9.44512	2.98924e-12	-2.1405	down	158.091	697.05	-4.40916
214434_at	HSPA12A	NM_025015	7.33522	10.1613	3.20693e-12	-2.82613	down	161.481	1145.17	-7.09167
1556583_a_at	SLC8A1	NM_001112800//NM_001112801//NM_001112802//NM_001252624//NM_021097	5.65864	9.23258	4.23651e-12	-3.57394	down	50.515	601.566	-11.9087
219642_s_at	PEX5L	NM_001256750//NM_001256751//NM_001256752//NM_001256753//NM_001256754//NM_001256755//NM_001256756//NM_016559	5.46923	7.23107	4.30992e-12	-1.76184	down	44.2999	150.234	-3.3913
208359_s_at	KCNJ4	NM_004981//NM_152868	7.25519	10.1607	4.75437e-12	-2.90555	down	152.767	1144.68	-7.49302
209931_s_at	FKBP1B//MFSD2B	NM_001080473//NM_004116//NM_054033	6.48326	7.54266	4.86933e-12	-1.0594	down	89.4658	186.452	-2.08406
218434_s_at	AACS	NM_023928	7.86563	9.36105	5.09412e-12	-1.49541	down	233.234	657.591	-2.81945
1557475_at	LINC00507	NR_046392	3.61776	5.72458	5.47763e-12	-2.10682	down	12.2759	52.8773	-4.30741
212750_at	PPP1R16B	NM_001172735//NM_015568	7.26827	9.69149	5.67439e-12	-2.42323	down	154.158	826.857	-5.3637
219697_at	HS3ST2	NM_006043	7.50951	9.87125	5.73451e-12	-2.36174	down	182.216	936.575	-5.13991
231771_at	GJB6	NM_001110219//NM_001110220//NM_001110221//NM_006783	4.43207	8.86059	5.77684e-12	-4.42852	down	21.5867	464.838	-21.5336
241382_at	PCP4L1	NM_001102566	5.84007	8.93497	6.10749e-12	-3.0949	down	57.2844	489.432	-8.54391
1555310_a_at	PAK6	NM_001128628//NM_001128629//NM_001276717//NM_001276718//NM_020168	6.87436	8.5043	6.82428e-12	-1.62994	down	117.325	363.121	-3.09501
233095_at	OTTHUMG00000175728//RP11-389G6.3	---	4.49298	6.11533	7.16172e-12	-1.62235	down	22.5176	69.3261	-3.07876
230644_at	LRFN5	NM_152447	5.19281	8.3817	7.28685e-12	-3.18889	down	36.5755	333.536	-9.11909
207853_s_at	SNCB	NM_001001502//NM_003085	6.82861	7.85014	7.66246e-12	-1.02153	down	113.662	230.742	-2.03007
204134_at	PDE2A	NM_001143839//NM_001146209//NM_001243784//NM_002599	7.97723	10.9648	7.81279e-12	-2.98762	down	251.991	1998.7	-7.93166
238454_at	ZNF540	NM_001172225//NM_001172226//NM_152606	6.59074	8.77631	8.05823e-12	-2.18557	down	96.385	438.462	-4.54906
225130_at	ZRANB1	NM_017580	6.75782	8.0083	8.80648e-12	-1.25048	down	108.22	257.476	-2.3792
1552714_at	CREG2	NM_153836	5.66843	10.109	8.94428e-12	-4.44056	down	50.8588	1104.35	-21.714
232111_at	LINC00617	NR_038861	5.11465	6.91431	9.4893e-12	-1.79966	down	34.6468	120.619	-3.48138
231391_at	CTXN3	NM_001048252//NM_001127385	3.93611	5.95369	9.93131e-12	-2.01758	down	15.3069	61.9784	-4.04905
229890_at	LOC100507547//PRRT1	NM_030651//NR_037169//NR_037170//NR_037171//NR_037172	7.29155	8.59272	1.00176e-11	-1.30117	down	156.666	386.07	-2.46429
219760_at	LIN7B	NM_022165	6.78329	7.98809	1.04206e-11	-1.2048	down	110.147	253.895	-2.30505
1554655_a_at	RPRML	NM_203400	5.74212	7.91222	1.06072e-11	-2.1701	down	53.5241	240.889	-4.50056
1557961_s_at	LOC100127983	NM_001190972	4.26208	6.88164	1.08236e-11	-2.61956	down	19.1873	117.918	-6.14563
201226_at	NDUFB8	NM_005004	10.2406	11.4465	1.16717e-11	-1.20594	down	1209.83	2790.91	-2.30687
227240_at	NGEF	NM_001114090//NM_019850	7.65386	11.2813	1.1948e-11	-3.62747	down	201.392	2488.96	-12.3588
1565936_a_at	LMO3	NM_001001395//NM_001243609//NM_001243610//NM_001243611//NM_001243612//NM_001243613//NM_018640//NR_045012//NR_045013//NR_045014	4.5798	6.0409	1.22881e-11	-1.46109	down	23.9144	65.8402	-2.75317
221810_at	RAB15	NM_198686	8.31092	9.81361	1.32117e-11	-1.50268	down	317.568	899.891	-2.83369
231257_at	TCERG1L	NM_174937	5.15982	7.00628	1.39845e-11	-1.84647	down	35.7486	128.559	-3.59619
204730_at	RIMS3	NM_014747	7.65317	11.2971	1.52026e-11	-3.64392	down	201.295	2516.31	-12.5006
1555902_at	ARMCX5	NM_001168478//NM_001168479//NM_001168480//NM_001168482//NM_001168485//NM_022838	6.68741	7.77031	1.6216e-11	-1.0829	down	103.065	218.322	-2.11829
212791_at	C1orf216	NM_152374	8.55499	9.99345	1.69074e-11	-1.43845	down	376.105	1019.36	-2.7103
1568612_at	GABRG2	NM_000816//NM_198903//NM_198904	4.91025	10.688	1.75021e-11	-5.77776	down	30.0699	1649.72	-54.863
225841_at	HENMT1	NM_001102592//NM_144584	6.20274	7.9861	1.8115e-11	-1.78336	down	73.6564	253.545	-3.44226
223500_at	CPLX1	NM_006651	6.55084	10.0785	1.8616e-11	-3.52764	down	93.7559	1081.25	-11.5326
226258_at	AMN1	NM_001113402//NM_001278411//NM_001278412//NR_004854//NR_103522//NR_103523	8.1619	9.78653	1.89436e-11	-1.62462	down	286.403	883.157	-3.08362
203817_at	GUCY1B3	NM_000857	8.98383	11.4529	2.02634e-11	-2.46907	down	506.294	2803.28	-5.53686
230923_at	FAM19A1	NM_001252216//NM_213609	4.83826	8.70961	2.22806e-11	-3.87135	down	28.6062	418.653	-14.635
201020_at	YWHAH	NM_003405	7.82151	10.042	2.32957e-11	-2.22046	down	226.209	1054.23	-4.66041
215116_s_at	DNM1	NM_001005336//NM_004408	8.34375	11.7449	2.45383e-11	-3.40113	down	324.878	3432.11	-10.5643
231980_at	DOK6	NM_152721	4.69206	8.44441	2.57227e-11	-3.75235	down	25.8494	348.353	-13.4763
204675_at	SRD5A1	NM_001047	5.66134	8.25617	2.61303e-11	-2.59483	down	50.6096	305.741	-6.04117
212699_at	SCAMP5	NM_001178111//NM_001178112//NM_138967//NR_033660	8.36334	9.88032	2.82194e-11	-1.51699	down	329.318	942.483	-2.86192
239359_at	42440	NM_001102562	4.98181	6.06119	2.87945e-11	-1.07938	down	31.599	66.7727	-2.11312
229300_at	RAB3C	NM_138453	6.00598	9.84142	2.89611e-11	-3.83544	down	64.2657	917.409	-14.2752
204697_s_at	CHGA	NM_001275	6.72355	9.47468	3.65377e-11	-2.75113	down	105.68	711.481	-6.73244
206381_at	SCN2A	NM_001040142//NM_001040143//NM_021007	6.82071	9.06646	4.07431e-11	-2.24575	down	113.041	536.138	-4.74285
205694_at	TYRP1	NM_000550	3.95718	5.38955	4.08567e-11	-1.43237	down	15.5321	41.9196	-2.69891
205948_at	PTPRT	NM_007050//NM_133170	6.79091	8.57238	4.21118e-11	-1.78147	down	110.73	380.665	-3.43776
204722_at	SCN3B	NM_001040151//NM_018400	7.37135	11.083	4.24666e-11	-3.71161	down	165.576	2169.21	-13.101
212242_at	TUBA4A	NM_006000	9.05623	11.1803	4.25405e-11	-2.12404	down	532.351	2320.58	-4.35912
214762_at	ATP6V1G2	NM_001204078//NM_130463//NM_138282	7.7339	10.7832	4.33605e-11	-3.04935	down	212.881	1762.31	-8.27839
227641_at	FBXL16	NM_153350	8.62928	11.4757	4.50652e-11	-2.84639	down	395.979	2847.87	-7.19197
228715_at	ZCCHC12	NM_173798	6.79053	8.30894	4.86959e-11	-1.51841	down	110.701	317.132	-2.86475
212508_at	MOAP1	NM_022151	9.47341	11.571	5.30767e-11	-2.09764	down	710.852	3042.51	-4.28009
230783_at	LOC283713	---	5.46426	8.59825	5.40848e-11	-3.13399	down	44.1475	387.554	-8.77861
223913_s_at	MIR7-3HG	NM_174947//NR_027148	5.15774	6.88352	5.52216e-11	-1.72578	down	35.6972	118.072	-3.30758
1558295_a_at	PPFIA2	NM_001220473//NM_001220474//NM_001220475//NM_001220476//NM_001220477//NM_001220478//NM_001220479//NM_001220480//NM_003625//NR_038265	6.03446	8.24653	5.54155e-11	-2.21207	down	65.5472	303.705	-4.63338
235431_s_at	PELI3	NM_001098510//NM_001243135//NM_001243136//NM_145065	6.94145	8.23844	5.73597e-11	-1.29699	down	122.909	302.008	-2.45716
208678_at	ATP6V1E1	NM_001039366//NM_001039367//NM_001696	10.1078	11.4216	6.06211e-11	-1.31385	down	1103.44	2743.18	-2.48604
206137_at	RIMS2	NM_001100117//NM_014677	6.83229	8.4436	6.2146e-11	-1.61131	down	113.953	348.159	-3.0553
213927_at	MAP3K9	NM_033141	5.18452	7.03941	6.27905e-11	-1.85489	down	36.366	131.545	-3.61725
225930_at	NKIRAS1	NM_020345	7.70076	9.33157	6.88941e-11	-1.63082	down	208.046	644.294	-3.09689
207968_s_at	MEF2C	NM_001131005//NM_001193347//NM_001193348//NM_001193349//NM_001193350//NM_002397	7.31599	8.39077	6.93765e-11	-1.07478	down	159.342	335.64	-2.10641
205814_at	GRM3	NM_000840	6.60146	9.60213	7.33442e-11	-3.00067	down	97.1039	777.193	-8.00373
223340_at	ATL1	NM_001127713//NM_015915//NM_181598	8.89959	11.3173	7.88319e-11	-2.4177	down	477.576	2551.77	-5.34318
205508_at	SCN1B	NM_001037//NM_199037	7.55561	8.73829	7.97306e-11	-1.18267	down	188.134	427.058	-2.26997
221901_at	KIAA1644	NM_001099294	7.76205	8.81219	8.01505e-11	-1.05013	down	217.075	449.503	-2.07072
226793_at	LINC00294	NR_015451	8.55012	9.78898	9.67349e-11	-1.23886	down	374.837	884.661	-2.36012
209018_s_at	PINK1	NM_032409	8.54789	9.61424	1.0288e-10	-1.06635	down	374.259	783.745	-2.09413
204337_at	RGS4	NM_001102445//NM_001113380//NM_001113381//NM_005613	7.91497	12.3541	1.11755e-10	-4.43913	down	241.348	5235.44	-21.6925
210347_s_at	BCL11A	NM_018014//NM_022893//NM_138553//NM_138559	7.60647	9.39499	1.11896e-10	-1.78852	down	194.884	673.247	-3.45461
218935_at	EHD3	NM_014600	8.20245	10.6514	1.17808e-10	-2.44897	down	294.567	1608.41	-5.46026
213997_at	FAM189A1	NM_015307	5.38306	6.76066	1.2146e-10	-1.3776	down	41.7314	108.433	-2.59836
204762_s_at	GNAO1	NM_020988//NM_138736	6.30075	7.84756	1.22179e-10	-1.54682	down	78.8341	230.331	-2.92172
240532_at	SLC32A1	NM_080552	5.13771	7.2769	1.24628e-10	-2.13919	down	35.2051	155.083	-4.40514
204743_at	TAGLN3	NM_001008272//NM_001008273//NM_013259	8.94851	11.8375	1.28892e-10	-2.88897	down	494.05	3659.62	-7.4074
221865_at	C9orf91	NM_153045	7.09752	8.65218	1.36804e-10	-1.55466	down	136.951	402.315	-2.93765
1554476_x_at	ZNF808	NM_001039886	4.31317	5.31727	1.43622e-10	-1.0041	down	19.8789	39.8711	-2.0057
212551_at	CAP2	NM_006366	8.09102	10.1922	1.4898e-10	-2.10115	down	272.672	1169.91	-4.29052
235916_at	YPEL4	NM_145008	5.58931	7.66886	1.5241e-10	-2.07955	down	48.1449	203.497	-4.22676
223529_at	SYT4	NM_020783	6.8236	10.9179	1.62645e-10	-4.09427	down	113.268	1934.66	-17.0804
212976_at	LRRC8B	NM_001134476//NM_015350	5.88714	8.84996	1.65213e-10	-2.96282	down	59.1843	461.428	-7.79646
218657_at	RAPGEFL1	NM_016339	6.81758	7.83339	1.70987e-10	-1.01581	down	112.797	228.079	-2.02204
212948_at	CAMTA2	NM_001171166//NM_001171167//NM_001171168//NM_015099	7.2086	8.39785	1.71429e-10	-1.18926	down	147.912	337.292	-2.28035
205257_s_at	AMPH	NM_001635//NM_139316	7.79331	10.9258	1.72597e-10	-3.13245	down	221.83	1945.28	-8.76922
211458_s_at	GABARAPL1//GABARAPL3	NM_031412//NR_028287	10.2388	12.4954	1.78786e-10	-2.25658	down	1208.33	5774.13	-4.77859
1556047_s_at	MAGEE1	NM_020932	7.27047	10.092	1.96598e-10	-2.82149	down	154.394	1091.4	-7.06894
219277_s_at	OGDHL	NM_001143996//NM_001143997//NM_018245	6.793	8.43641	1.97453e-10	-1.64341	down	110.891	346.428	-3.12404
205691_at	SYNGR3	NM_004209	7.10237	11.1815	2.15721e-10	-4.07908	down	137.413	2322.48	-16.9015
212877_at	KLC1	NM_001130107//NM_005552//NM_182923	8.49771	10.7254	2.4413e-10	-2.22771	down	361.465	1693.07	-4.6839
213938_at	ERC2	NM_015576	6.46019	9.7745	2.49666e-10	-3.31432	down	88.0461	875.829	-9.94739
227351_at	C16orf52//LOC101060634	NM_001164579//NM_173501//NR_024104//XR_172135	7.24699	8.59287	2.69144e-10	-1.34588	down	151.901	386.111	-2.54186
239293_at	NRSN1	NM_080723	7.0641	9.70735	2.72886e-10	-2.64325	down	133.815	835.996	-6.24739
235758_at	PNMA6A//PNMA6B//PNMA6C//PNMA6D	NM_001170944//NM_001242319//NM_032882//XM_003403580//XM_003960087	7.28697	9.19358	2.80602e-10	-1.90661	down	156.17	585.52	-3.74926
1552658_a_at	NAV3	NM_014903	4.49712	5.63869	2.90411e-10	-1.14158	down	22.5822	49.8213	-2.20622
213408_s_at	PI4KA//PI4KAP1//PI4KAP2	NM_002650//NM_058004//NR_003563//NR_003700	9.87809	11.2533	2.94779e-10	-1.37521	down	941.027	2441.08	-2.59406
220887_at	CCDC177	NM_001271507//NM_020181//NR_024630	5.37201	6.37412	2.96536e-10	-1.00211	down	41.413	82.9472	-2.00293
214553_s_at	ARPP19	NM_006628	6.9926	9.00832	3.31798e-10	-2.01572	down	127.345	514.961	-4.04382
229160_at	MUM1L1	NM_001171020//NM_152423	4.23455	7.13861	3.32264e-10	-2.90406	down	18.8247	140.908	-7.48528
226794_at	STXBP5	NM_001127715//NM_139244	4.25664	5.84008	3.43469e-10	-1.58344	down	19.1151	57.2848	-2.99684
226718_at	AMIGO1	NM_020703	7.88904	9.15977	3.65238e-10	-1.27074	down	237.048	571.96	-2.41284
204753_s_at	HLF	NM_002126	6.18259	9.08211	4.38428e-10	-2.89952	down	72.6349	541.985	-7.46177
204447_at	LZTS3	NM_014731	8.40152	9.5716	4.60844e-10	-1.17008	down	338.15	760.918	-2.25024
229365_at	PPP1R3F	NM_001184745//NM_033215	7.11646	8.13026	4.78965e-10	-1.0138	down	138.762	280.19	-2.01922
220331_at	CYP46A1	NM_006668	7.72304	9.82605	5.02979e-10	-2.103	down	211.284	907.684	-4.29603
206280_at	CDH18	NM_001167667//NM_004934	6.33066	9.41974	5.08843e-10	-3.08908	down	80.4857	684.897	-8.50954
1552689_at	CASKIN1	NM_020764	7.85239	9.52793	5.10911e-10	-1.67554	down	231.103	738.232	-3.19439
1553998_at	DMRTC1//DMRTC1B	NM_001080851//NM_033053	7.29444	8.96208	5.28508e-10	-1.66764	down	156.98	498.718	-3.17695
1554801_at	FNDC9	NM_001001343	6.16824	7.67721	5.75493e-10	-1.50897	down	71.916	204.677	-2.84606
226918_at	JPH4	NM_001146028//NM_032452	7.49584	9.29578	5.99923e-10	-1.79994	down	180.498	628.505	-3.48206
227758_at	RERG	NM_001190726//NM_032918	5.26296	7.19141	6.09817e-10	-1.92844	down	38.3981	146.161	-3.80645
1556308_at	PRRT3	NM_207351	6.49303	7.55417	6.98344e-10	-1.06114	down	90.0736	187.946	-2.08658
207767_s_at	EGR4	NM_001965	6.37128	7.51789	7.05136e-10	-1.14661	down	82.7841	183.278	-2.21393
227226_at	MRAP2	NM_138409	6.78952	9.01861	7.20023e-10	-2.22909	down	110.624	518.649	-4.68839
202260_s_at	STXBP1	NM_001032221//NM_003165	10.1158	12.8738	7.26847e-10	-2.758	down	1109.62	7506.09	-6.76458
226973_at	VSTM2L	NM_080607	7.43748	8.74929	7.42248e-10	-1.31181	down	173.342	430.326	-2.48252
212624_s_at	CHN1	NM_001025201//NM_001206602//NM_001822//NR_038133	10.951	13.3541	7.65958e-10	-2.40315	down	1979.6	10471.2	-5.28956
205454_at	HPCA	NM_002143	6.18076	7.59411	7.7068e-10	-1.41335	down	72.5427	193.221	-2.66355
218306_s_at	HERC1	NM_003922	8.99824	10.2639	8.85023e-10	-1.26564	down	511.376	1229.52	-2.40433
205359_at	AKAP6	NM_004274	7.28896	8.64273	9.26166e-10	-1.35377	down	156.385	399.687	-2.55579
202279_at	C14orf2	NM_001127393//NM_004894	9.65708	11.3452	9.55889e-10	-1.68813	down	807.368	2601.66	-3.22239
238458_at	MICU3	NM_181723	7.87454	10.2264	1.0176e-09	-2.35186	down	234.678	1197.98	-5.1048
219877_at	ZMAT4	NM_001135731//NM_024645	6.87968	8.50303	1.03974e-09	-1.62335	down	117.758	362.8	-3.08089
210715_s_at	SPINT2	NM_001166103//NM_021102	7.57214	9.27495	1.07395e-09	-1.70282	down	190.3	619.496	-3.25536
206105_at	AFF2	NM_001169122//NM_001169123//NM_001169124//NM_001169125//NM_001170628//NM_002025	6.66703	7.70835	1.31679e-09	-1.04132	down	101.619	209.143	-2.05812
204718_at	EPHB6	NM_004445	6.03497	7.48082	1.34015e-09	-1.44585	down	65.5703	178.629	-2.72424
202438_x_at	IDS	NM_000202//NM_001166550//NM_006123	4.52178	6.12015	1.36034e-09	-1.59837	down	22.9717	69.5584	-3.02801
203710_at	ITPR1	NM_001099952//NM_001168272//NM_002222	7.0718	9.7474	1.52143e-09	-2.6756	down	134.532	859.528	-6.38903
200978_at	MDH1	NM_001199111//NM_001199112//NM_005917	10.7553	12.4496	1.52216e-09	-1.69433	down	1728.48	5593.83	-3.23628
212914_at	CBX7	NM_175709	8.12449	9.8409	1.62086e-09	-1.71642	down	279.071	917.081	-3.28619
209300_s_at	NECAP1	NM_015509//NR_024260	9.31152	10.8915	1.72179e-09	-1.57997	down	635.401	1899.61	-2.98963
224482_s_at	RAB11FIP4	NM_032932	5.49424	7.74351	1.8412e-09	-2.24927	down	45.0744	214.303	-4.75442
201076_at	NHP2L1	NM_001003796//NM_005008	9.25049	10.3611	1.86398e-09	-1.1106	down	609.08	1315.22	-2.15936
224728_at	ATPAF1	NM_001042546//NM_001243728//NM_001256418//NM_022745	8.11789	9.91749	2.18597e-09	-1.7996	down	277.798	967.078	-3.48123
202670_at	MAP2K1	NM_002755	9.65063	11.1428	2.46398e-09	-1.49221	down	803.764	2261.14	-2.81319
215145_s_at	CNTNAP2	NM_014141	5.68351	6.94661	2.46822e-09	-1.2631	down	51.3933	123.349	-2.4001
1556641_at	SLC7A14	NM_020949//NM_175917	6.44025	8.40852	2.60611e-09	-1.96827	down	86.8377	339.796	-3.913
202073_at	OPTN	NM_001008211//NM_001008212//NM_001008213//NM_021980	7.80387	10.1013	2.62353e-09	-2.2974	down	223.459	1098.46	-4.91571
203906_at	IQSEC1	NM_001134382//NM_014869	8.43699	10.1482	2.86366e-09	-1.71123	down	346.566	1134.79	-3.27439
204589_at	NUAK1	NM_014840	8.45048	10.5285	3.25505e-09	-2.07806	down	349.823	1477.09	-4.2224
227409_at	PPP1R3E	NM_001276318//NR_026862	6.15539	7.39982	3.32324e-09	-1.24442	down	71.2785	168.876	-2.36924
203354_s_at	PSD3	NM_015310//NM_206909	6.44507	7.83721	3.4756e-09	-1.39214	down	87.1281	228.684	-2.62468
228027_at	ARMCX5-GPRASP2//GPRASP2	NM_001004051//NM_001184874//NM_001184875//NM_001184876//NM_001199818//NM_138437	9.2498	10.9062	3.49548e-09	-1.65645	down	608.79	1919.15	-3.1524
218938_at	FBXL15	NM_024326	6.62326	7.86921	3.65098e-09	-1.24595	down	98.5822	233.812	-2.37175
236448_at	UNC5A	NM_133369	6.92652	9.96559	3.70866e-09	-3.03907	down	121.644	999.865	-8.21963
211751_at	LOC100996724//LOC100996761//LOC101060291//LOC101060344//LOC101060353//LOC101060456//LOC101060463//LOC101060582//LOC653513//LOC728802//PDE4DIP	NM_001002810//NM_001002811//NM_001002812//NM_001195260//NM_001195261//NM_001198832//NM_001198834//NM_014644//NM_022359//NR_037182//XM_001713923//XM_003846489//XM_003846520//XM_003846521//XM_003846522//XM_003846735//XM_003846757//XM_003846758//XM_003960065//XM_003960066//XM_003960067//XM_003960184//XM_003960185//XM_003960239//XM_003960240//XM_003960241//XM_003960242//XM_003960243//XM_003960244//XM…	4.85714	6.72314	3.822e-09	-1.86599	down	28.9832	105.649	-3.64519
214607_at	PAK3	NM_001128166//NM_001128167//NM_001128168//NM_001128172//NM_001128173//NM_002578	8.93296	11.2854	5.10452e-09	-2.35245	down	488.752	2496.01	-5.10691
218273_s_at	PDP1	NM_001161778//NM_001161779//NM_001161780//NM_001161781//NM_018444	6.40783	8.01096	5.16682e-09	-1.60313	down	84.9078	257.952	-3.03802
235125_x_at	FAM73A	NM_001270384//NM_198549	7.03515	8.44931	5.35098e-09	-1.41416	down	131.157	349.539	-2.66504
204712_at	WIF1	NM_007191	4.62287	8.29189	5.54058e-09	-3.66903	down	24.6389	313.407	-12.72
203031_s_at	UROS	NM_000375	7.4484	8.70551	5.57304e-09	-1.25711	down	174.659	417.465	-2.39017
205293_x_at	BAIAP2	NM_001144888//NM_006340//NM_017450//NM_017451	6.78715	7.79635	5.99824e-09	-1.0092	down	110.442	222.298	-2.0128
213317_at	CLIC5	NM_001114086//NM_001256023//NM_016929//NR_045672//NR_045673//NR_045674	3.88627	4.94433	6.02279e-09	-1.05805	down	14.7872	30.7886	-2.08212
239787_at	KCTD4	NM_198404	6.83971	8.44791	6.14779e-09	-1.6082	down	114.54	349.199	-3.0487
204813_at	MAPK10	NM_002753//NM_138980//NM_138981//NM_138982	8.88578	10.3086	6.309e-09	-1.42287	down	473.026	1268.27	-2.68118
1554640_at	PALM2	NM_001037293//NM_053016	5.14506	7.45033	6.73476e-09	-2.30527	down	35.3849	174.893	-4.94259
234480_at	DKFZP761C1711	---	6.15079	7.54957	6.75936e-09	-1.39878	down	71.0515	187.347	-2.63678
222985_at	YWHAG	NM_012479	11.2622	12.3828	6.78947e-09	-1.12063	down	2456.18	5340.76	-2.17442
214156_at	MYRIP	NM_015460	6.73123	9.45302	7.24038e-09	-2.72179	down	106.243	700.878	-6.59691
217783_s_at	YPEL5	NM_001127399//NM_001127400//NM_001127401//NM_016061	10.2589	11.3503	7.39694e-09	-1.09141	down	1225.32	2610.93	-2.13082
212641_at	HIVEP2	NM_006734	6.97846	8.49749	7.47834e-09	-1.51903	down	126.103	361.408	-2.86598
238893_at	LINC00936	NR_028138	7.92639	9.12843	8.52559e-09	-1.20204	down	243.266	559.67	-2.30065
219532_at	ELOVL4	NM_022726	5.34915	7.51037	8.57713e-09	-2.16121	down	40.7621	182.325	-4.4729
204615_x_at	IDI1	NM_004508	8.91105	10.4576	8.76799e-09	-1.54653	down	481.384	1406.19	-2.92114
1556444_a_at	LOC100288310	XR_132552//XR_133493//XR_171733	6.73682	8.04486	8.87726e-09	-1.30804	down	106.656	264.086	-2.47605
205273_s_at	PITRM1	NM_001242307//NM_001242309//NM_014889//NM_014968	8.03072	9.092	8.95077e-09	-1.06128	down	261.51	545.712	-2.08678
1556627_at	DRP2	NM_001171184//NM_001939	6.02747	7.38086	9.19665e-09	-1.35339	down	65.2304	166.671	-2.55511
218012_at	TSPYL2	NM_022117	8.98762	10.1873	9.33914e-09	-1.19968	down	507.624	1165.96	-2.29689
203797_at	VSNL1	NM_003385	8.64376	13.2769	9.36748e-09	-4.63315	down	399.974	9925.45	-24.8152
213967_at	RALYL	NM_001100391//NM_001100392//NM_001100393//NM_173848	7.67696	10.9468	9.74758e-09	-3.26981	down	204.643	1973.82	-9.64522
227909_at	LINC00086//LINC00087	NM_203306//NR_024359//NR_024493	7.21931	10.2784	1.04095e-08	-3.05913	down	149.014	1241.99	-8.33469
212149_at	EFR3A	NM_015137	10.0158	11.1515	1.05561e-08	-1.13576	down	1035.24	2274.78	-2.19734
203151_at	MAP1A	NM_002373	8.9635	11.1827	1.11719e-08	-2.2192	down	499.209	2324.49	-4.65635
204953_at	SNAP91	NM_001242792//NM_001242793//NM_001242794//NM_001256717//NM_001256718//NM_014841//NR_026669	6.75984	10.9219	1.11755e-08	-4.16203	down	108.371	1940.03	-17.9017
219578_s_at	CPEB1	NM_001079533//NM_001079534//NM_001079535//NM_030594	7.67038	9.40068	1.13372e-08	-1.7303	down	203.711	675.905	-3.31797
204684_at	NPTX1	NM_002522	7.46682	10.3003	1.15504e-08	-2.83345	down	176.903	1260.92	-7.12777
1569620_s_at	LOC100128079	XM_001724906//XM_001725467	4.62616	5.90731	1.23254e-08	-1.28115	down	24.6952	60.0173	-2.43032
227923_at	SHANK3	NM_001080420//NM_033517	6.95837	8.74184	1.30367e-08	-1.78347	down	124.36	428.111	-3.44253
230068_s_at	PEG3-AS1	NR_023847	6.02641	7.60797	1.35405e-08	-1.58156	down	65.1822	195.086	-2.99293
228354_at	MORN4	NM_001098831//NM_178832	8.27169	9.29063	1.36997e-08	-1.01894	down	309.049	626.265	-2.02643
205795_at	NRXN3	NM_001105250//NM_001272020//NM_004796//NM_138970//NR_073546//NR_073547	7.24402	10.1703	1.41818e-08	-2.92629	down	151.589	1152.31	-7.60155
210721_s_at	PAK7	NM_020341//NM_177990	4.03125	6.92386	1.422e-08	-2.8926	down	16.3504	121.419	-7.4261
239738_at	DACH2	NM_001139514//NM_001139515//NM_053281	4.00503	6.40448	1.44936e-08	-2.39945	down	16.0559	84.7113	-5.27603
213122_at	TSPYL5	NM_033512	5.95176	8.47413	1.47818e-08	-2.52237	down	61.8955	355.604	-5.74524
218175_at	CCDC92	NM_025140	9.36138	10.7748	1.54975e-08	-1.41347	down	657.742	1752.08	-2.66378
203607_at	INPP5F	NM_001243194//NM_001243195//NM_014937	8.46565	11.1055	1.71078e-08	-2.63981	down	353.52	2203.32	-6.23252
225225_at	OIP5-AS1	NR_026757	10.0127	11.4893	1.76381e-08	-1.47664	down	1033.05	2874.99	-2.783
238498_at	OTTHUMG00000175943//RP3-406A7.7	---	6.30171	8.33894	1.83879e-08	-2.03723	down	78.8865	323.795	-4.10457
207276_at	CDR1	NM_004065	4.22957	6.44146	1.86336e-08	-2.21189	down	18.7597	86.9105	-4.63283
229156_s_at	PRKAG2-AS1	NR_038926	5.10433	6.58205	1.88427e-08	-1.47773	down	34.3998	95.8066	-2.7851
225060_at	LRP11	NM_032832	7.84661	9.71893	2.01632e-08	-1.87232	down	230.179	842.73	-3.6612
201089_at	ATP6V1B2	NM_001693	9.85811	11.6499	2.25407e-08	-1.79184	down	928.081	3213.53	-3.46255
215321_at	RUNDC3B	NM_001134405//NM_001134406//NM_138290	5.77229	8.09818	2.29715e-08	-2.32589	down	54.6552	274.028	-5.01376
203855_at	WDR47	NM_001142550//NM_001142551//NM_014969	9.24262	10.8455	2.52031e-08	-1.60284	down	605.766	1839.96	-3.03741
200622_x_at	CALM1//CALM2//CALM3	NM_001166106//NM_001743//NM_005184//NM_006888	8.91238	10.1486	2.5291e-08	-1.23623	down	481.831	1135.11	-2.35582
205751_at	SH3GL2	NM_003026	6.76306	11.2667	2.9562e-08	-4.50368	down	108.613	2463.91	-22.6852
208898_at	ATP6V1D	NM_015994	10.178	11.3059	3.06855e-08	-1.1279	down	1158.45	2531.69	-2.18541
203909_at	SLC9A6	NM_001042537//NM_001177651//NM_006359	9.45584	11.1263	3.20983e-08	-1.67044	down	702.25	2235.34	-3.18311
236351_at	LOC389023	NR_036580	5.90127	7.1319	3.38545e-08	-1.23064	down	59.7667	140.255	-2.3467
205591_at	OLFM1	NM_006334//NM_014279//NM_058199	7.65814	11.3357	3.39781e-08	-3.67758	down	201.99	2584.59	-12.7956
225847_at	NCEH1	NM_001146276//NM_001146277//NM_001146278//NM_020792	4.96457	7.23312	3.40296e-08	-2.26855	down	31.2236	150.448	-4.8184
205404_at	HSD11B1	NM_001206741//NM_005525//NM_181755	6.06434	7.14641	3.7143e-08	-1.08207	down	66.9189	141.672	-2.11707
238061_at	LGI3	NM_139278	7.10465	8.29895	3.72358e-08	-1.19429	down	137.63	314.943	-2.28833
232429_at	OTTHUMG00000172365//RP11-353B9.1	---	4.66943	5.89294	3.9625e-08	-1.22351	down	25.4471	59.4226	-2.33514
206001_at	NPY	NM_000905	7.26612	9.05001	4.32918e-08	-1.78388	down	153.929	530.058	-3.44352
231031_at	KGFLP2	NM_001039113//NR_003670	6.02754	7.83534	4.35498e-08	-1.8078	down	65.2333	228.388	-3.50109
219225_at	PGBD5	NM_001258311//NM_024554	8.06762	9.96674	4.54443e-08	-1.89912	down	268.284	1000.66	-3.72985
210169_at	SEC14L5	NM_014692	6.26898	8.75498	4.58085e-08	-2.486	down	77.117	432.028	-5.60224
205440_s_at	NPY1R	NM_000909	4.07152	6.33982	4.58406e-08	-2.2683	down	16.8132	80.9984	-4.81756
218597_s_at	CISD1	NM_018464	8.21008	9.49923	4.61957e-08	-1.28915	down	296.129	723.693	-2.44385
1558404_at	LINC00622	NR_036540	4.45595	6.56083	4.63324e-08	-2.10488	down	21.947	94.4075	-4.30162
214930_at	SLITRK5	NM_015567	6.34862	8.36601	4.6561e-08	-2.0174	down	81.4938	329.93	-4.04852
230179_at	LOC285812	---	6.94052	9.25741	4.73597e-08	-2.3169	down	122.83	612.011	-4.98259
213776_at	LOC157562	---	7.30202	8.35053	4.89377e-08	-1.04851	down	157.807	326.407	-2.06839
221874_at	KIAA1324	NM_001267048//NM_001267049//NM_020775//NR_049773//NR_049774	5.50446	6.7374	5.0553e-08	-1.23294	down	45.3948	106.698	-2.35045
203188_at	B3GNT1	NM_006876	9.8916	11.2842	5.10856e-08	-1.39262	down	949.876	2493.95	-2.62555
219368_at	NAP1L2	NM_021963	6.79428	10.6779	5.25555e-08	-3.88359	down	110.99	1638.17	-14.7596
209281_s_at	ATP2B1	NM_001001323//NM_001682	7.79779	9.48197	5.34876e-08	-1.68418	down	222.52	715.085	-3.21358
206375_s_at	HSPB3	NM_006308	6.11791	7.31129	5.38753e-08	-1.19339	down	69.4501	158.825	-2.28689
213710_s_at	CALM1	NM_001166106//NM_006888	8.33421	9.5114	5.60036e-08	-1.17719	down	322.736	729.819	-2.26135
219688_at	BBS7	NM_018190//NM_176824	5.41506	6.48458	5.91223e-08	-1.06952	down	42.6674	89.5474	-2.09873
213280_at	RAP1GAP2	NM_001100398//NM_015085	6.89924	9.28046	6.39857e-08	-2.38122	down	119.366	621.867	-5.20976
212701_at	TLN2	NM_015059	8.40387	9.74622	6.48009e-08	-1.34235	down	338.701	858.826	-2.53564
1556414_at	LINC00515	NR_024092	4.78218	5.80778	6.61676e-08	-1.02561	down	27.5156	56.0165	-2.03581
220648_at	ADARB2	NM_018702	5.36931	6.43589	6.84852e-08	-1.06658	down	41.3355	86.5759	-2.09447
226612_at	UBE2QL1	NM_001145161	7.35714	11.0717	6.93075e-08	-3.71457	down	163.954	2152.37	-13.1279
219157_at	KLHL2	NM_001161521//NM_001161522//NM_007246	8.29945	10.2696	7.96508e-08	-1.9702	down	315.053	1234.45	-3.91822
1557481_a_at	LINC00320	NR_024090	4.37408	6.43925	8.01167e-08	-2.06517	down	20.7362	86.7776	-4.18484
232720_at	LINGO2	NM_001258282//NM_152570	5.22812	7.3876	8.25792e-08	-2.15949	down	37.4818	167.452	-4.46756
219305_x_at	FBXO2	NM_012168	7.5376	9.89711	8.34881e-08	-2.35951	down	185.799	953.511	-5.13196
224611_s_at	DNAJC5	NM_025219	8.89439	9.95503	8.4094e-08	-1.06064	down	475.858	992.574	-2.08586
223504_at	DNAJC27	NM_001198559//NM_016544	6.71693	7.80995	8.73849e-08	-1.09302	down	105.196	224.404	-2.1332
203339_at	SLC25A12	NM_003705//NR_047549	8.29258	9.50985	9.1147e-08	-1.21727	down	313.556	729.039	-2.32507
201328_at	ETS2	NM_001256295//NM_005239	7.5895	9.06481	9.57089e-08	-1.47531	down	192.605	535.525	-2.78043
1555958_at	CRTAC1	NM_001206528//NM_018058	6.62041	8.86181	9.71156e-08	-2.24139	down	98.3881	465.232	-4.72854
205090_s_at	NAGPA	NM_016256	7.99302	9.0141	9.87996e-08	-1.02108	down	254.764	517.028	-2.02944
205352_at	SERPINI1	NM_001122752//NM_005025	7.36159	11.5769	1.09944e-07	-4.21531	down	164.459	3054.87	-18.5753
213904_at	OTTHUMG00000175466//RP11-526J3.3	---	6.75884	10.7102	1.17908e-07	-3.95135	down	108.297	1675.28	-15.4694
223672_at	SGIP1	NM_032291	6.48533	8.78988	1.18906e-07	-2.30455	down	89.5942	442.606	-4.94012
203069_at	SV2A	NM_014849	8.74337	10.2028	1.26647e-07	-1.4594	down	428.565	1178.53	-2.74994
226970_at	FBXO33	NM_203301	7.10843	8.2909	1.32067e-07	-1.18248	down	137.991	313.192	-2.26966
214436_at	FBXL2	NM_001171713//NM_012157	7.76722	8.84719	1.41498e-07	-1.07997	down	217.855	460.544	-2.114
203883_s_at	RAB11FIP2	NM_014904	7.31478	8.43952	1.72141e-07	-1.12473	down	159.21	347.174	-2.18061
214823_at	ZNF204P	NR_002722//NR_024553	6.07572	8.32316	1.72703e-07	-2.24744	down	67.4487	320.274	-4.7484
202228_s_at	NPTN	NM_001161363//NM_001161364//NM_012428//NM_017455	10.4231	11.8606	1.7355e-07	-1.4375	down	1373.03	3718.87	-2.70852
210454_s_at	KCNJ6	NM_002240	6.5788	8.21017	1.74327e-07	-1.63137	down	95.5909	296.147	-3.09807
218906_x_at	KLC2	NM_001134774//NM_001134775//NM_001134776//NM_022822	7.37808	8.37817	1.7927e-07	-1.0001	down	166.35	332.722	-2.00014
213040_s_at	NPTXR	NM_014293//NM_058178	6.46054	8.38855	1.85357e-07	-1.92802	down	88.0676	335.125	-3.80531
212928_at	TSPYL4	NM_021648	9.61095	11.1034	1.87336e-07	-1.49249	down	781.962	2200.24	-2.81374
240312_at	LOC389895	NM_001271560	5.75958	6.8887	1.90038e-07	-1.12911	down	54.176	118.496	-2.18724
201340_s_at	ENC1	NM_001256574//NM_001256575//NM_001256576//NM_003633//NR_046318	8.14861	10.8874	1.91243e-07	-2.73878	down	283.776	1894.23	-6.67508
205005_s_at	NMT2	NM_004808	6.14326	7.49805	1.96122e-07	-1.35478	down	70.6816	180.774	-2.55758
208002_s_at	ACOT7	NM_007274//NM_181862//NM_181863//NM_181864//NM_181865//NM_181866	8.25679	10.09	2.06942e-07	-1.83323	down	305.873	1089.93	-3.56334
212669_at	CAMK2G	NM_001204492//NM_001222//NM_172169//NM_172170//NM_172171//NM_172172//NM_172173	7.05299	8.30011	2.1824e-07	-1.24712	down	132.789	315.197	-2.37367
205567_at	CHST1	NM_003654	6.66004	8.42752	2.21386e-07	-1.76748	down	101.128	344.299	-3.40458
204165_at	WASF1	NM_001024934//NM_001024935//NM_001024936//NM_003931	8.1457	10.1897	2.3107e-07	-2.04397	down	283.205	1167.88	-4.1238
204547_at	RAB40B	NM_006822	8.01929	10.5107	2.39002e-07	-2.4914	down	259.446	1458.93	-5.62323
204685_s_at	ATP2B2	NM_001001331//NM_001683	8.28823	10.783	2.42368e-07	-2.49478	down	312.613	1762.01	-5.63641
207659_s_at	MOBP	NM_001278322//NM_001278323//NM_182935//NR_003090//NR_103504//NR_103505//NR_103506	6.79545	10.6854	2.5427e-07	-3.88992	down	111.08	1646.71	-14.8246
226152_at	TTC7B	NM_001010854	7.47113	8.96125	2.58528e-07	-1.49011	down	177.433	498.43	-2.80911
212215_at	PREPL	NM_001042385//NM_001042386//NM_001171603//NM_001171606//NM_001171613//NM_001171617//NM_006036	10.8613	12.1973	2.7206e-07	-1.33598	down	1860.24	4696.14	-2.52448
209582_s_at	CD200	NM_001004196//NM_001004197//NM_005944	6.10659	7.4653	2.78601e-07	-1.35871	down	68.9073	176.717	-2.56457
212607_at	AKT3	NM_001206729//NM_005465//NM_181690	8.47244	9.72965	2.86369e-07	-1.25721	down	355.188	849.017	-2.39033
217886_at	EPS15	NM_001159969//NM_001981	9.4055	11.0224	3.06681e-07	-1.61691	down	678.169	2080.06	-3.06717
229233_at	NRG3	NM_001010848//NM_001165972//NM_001165973	5.76492	7.49732	3.24482e-07	-1.7324	down	54.377	180.684	-3.3228
203146_s_at	GABBR1	NM_001470//NM_021903//NM_021904//NM_021905	8.83169	10.3379	3.26219e-07	-1.50623	down	455.621	1294.27	-2.84067
213371_at	LDB3	NM_001080114//NM_001080115//NM_001080116//NM_001171610//NM_001171611//NM_007078	6.25179	9.02238	3.26265e-07	-2.77059	down	76.2037	520.005	-6.82388
206215_at	OPCML	NM_001012393//NM_002545	7.27254	8.91137	3.26277e-07	-1.63882	down	154.616	481.492	-3.11412
235420_at	HAPLN4	NM_023002	7.14966	8.37614	3.50377e-07	-1.22647	down	141.992	332.253	-2.33995
220703_at	IDI2-AS1	NM_018470//NR_024628//NR_024629//NR_027708//NR_027709	5.37364	6.90244	3.51602e-07	-1.5288	down	41.4598	119.63	-2.88546
221868_at	PAIP2B	NM_020459	7.15934	9.62466	3.52337e-07	-2.46532	down	142.947	789.424	-5.52248
1554418_s_at	SPOCK3	NM_001040159//NM_001204352//NM_001204353//NM_001204354//NM_001204355//NM_001204356//NM_001204358//NM_001204359//NM_001251967//NM_016950	3.88989	5.49945	3.56882e-07	-1.60957	down	14.8242	45.2377	-3.0516
219825_at	CYP26B1	NM_001277742//NM_019885	6.0097	7.85921	3.77873e-07	-1.84951	down	64.4316	232.197	-3.60378
218651_s_at	LARP6	NM_018357//NM_197958	8.5732	10.4489	3.79211e-07	-1.87566	down	380.882	1397.72	-3.66969
208906_at	BSCL2//HNRNPUL2-BSCL2	NM_001122955//NM_001130702//NM_032667//NR_037946//NR_037948//NR_037949	8.43387	10.3522	3.90068e-07	-1.91834	down	345.819	1307.16	-3.77989
232010_at	FSTL5	NM_001128427//NM_001128428//NM_020116	5.12445	8.43049	4.07182e-07	-3.30604	down	34.8828	345.008	-9.89048
207149_at	CDH12	NM_004061	4.35324	6.38963	4.12079e-07	-2.03639	down	20.4388	83.8438	-4.10219
223572_at	HHATL	NM_020707//NR_027753	7.08868	9.84528	4.18518e-07	-2.7566	down	136.115	919.865	-6.75801
203431_s_at	ARHGAP32	NM_001142685//NM_014715	7.91447	9.31818	4.24592e-07	-1.40371	down	241.264	638.339	-2.64581
219144_at	DUSP26	NM_024025	7.18486	8.48237	4.34403e-07	-1.29751	down	145.498	357.64	-2.45804
219685_at	TMEM35	NM_021637	5.85063	7.99784	4.6947e-07	-2.14721	down	57.7051	255.617	-4.42972
207693_at	CACNB4	NM_000726//NM_001005746//NM_001005747//NM_001145798	6.78681	7.9397	5.00293e-07	-1.15289	down	110.416	245.52	-2.22358
213482_at	DOCK3	NM_004947	6.73711	8.82007	5.12811e-07	-2.08296	down	106.677	451.967	-4.23676
202741_at	PRKACB	NM_001242857//NM_001242858//NM_001242859//NM_001242860//NM_001242861//NM_001242862//NM_002731//NM_182948//NM_207578	11.085	12.4408	5.36126e-07	-1.3558	down	2172.26	5559.67	-2.55939
228745_at	SGTB	NM_019072	8.36992	10.0211	5.45446e-07	-1.65113	down	330.824	1039.05	-3.1408
1552519_at	ACVR1C	NM_001111031//NM_001111032//NM_001111033//NM_145259	5.5744	6.99491	5.49919e-07	-1.42051	down	47.6498	127.549	-2.6768
1556904_at	OTTHUMG00000175912//RP11-731J8.2	---	5.80823	8.77299	5.54438e-07	-2.96476	down	56.0341	437.454	-7.80693
217286_s_at	NDRG3	NM_022477//NM_032013//NR_038370	10.0626	11.2854	5.72403e-07	-1.22286	down	1069.4	2496.08	-2.3341
235004_at	RBM24	NM_001143941//NM_001143942//NM_153020	5.056	7.2246	5.74406e-07	-2.1686	down	33.2664	149.562	-4.49588
1557133_at	LINC00632	NM_001126492//NR_028344//NR_028345	5.11864	7.04591	5.7604e-07	-1.92726	down	34.7429	132.138	-3.80332
211006_s_at	KCNB1	NM_004975	6.79009	8.7562	5.77381e-07	-1.96611	down	110.668	432.393	-3.90713
238008_at	PRR18	NM_175922	7.27548	9.75555	5.83853e-07	-2.48007	down	154.93	864.397	-5.57926
206481_s_at	LDB2	NM_001130834//NM_001290	7.04583	9.2321	6.00656e-07	-2.18627	down	132.132	601.368	-4.55127
201174_s_at	TERF2IP	NM_018975	10.488	11.6372	6.02013e-07	-1.14917	down	1436.18	3185.25	-2.21786
205651_x_at	RAPGEF4	NM_001100397//NM_007023	6.71471	9.62796	6.22982e-07	-2.91325	down	105.034	791.236	-7.53315
205110_s_at	FGF13	NM_001139498//NM_001139500//NM_001139501//NM_001139502//NM_004114//NM_033642	6.13164	9.54122	6.32148e-07	-3.40958	down	70.1144	745.062	-10.6264
226245_at	KCTD1	NM_001136205//NM_001142730//NM_001258221//NM_001258222//NM_198991	7.96794	9.05754	6.45436e-07	-1.08959	down	250.374	532.832	-2.12814
204777_s_at	MAL	NM_002371//NM_022438//NM_022439//NM_022440	7.66147	11.2229	6.68694e-07	-3.56147	down	202.456	2390.23	-11.8062
206773_at	LY6H	NM_001130478//NM_001135655//NM_002347	5.95395	8.17768	6.76442e-07	-2.22373	down	61.9895	289.553	-4.671
206874_s_at	SLK	NM_014720	8.74897	10.0545	7.05605e-07	-1.30555	down	430.232	1063.44	-2.47179
1553765_a_at	KLHL32	NM_052904	3.86955	6.27005	7.11486e-07	-2.4005	down	14.6167	77.1742	-5.27986
201522_x_at	PAR-SN//SNORD107//SNRPN//SNURF	NM_003097//NM_005678//NM_022804//NM_022805//NM_022806//NM_022807//NM_022808//NR_001293//NR_022011	10.6686	12.2616	7.34129e-07	-1.59298	down	1627.69	4910.26	-3.01671
1554178_a_at	FAM126B	NM_173822	5.96314	7.12554	7.54301e-07	-1.1624	down	62.3856	139.637	-2.23829
229963_at	BEX5	NM_001012978//NM_001159560	8.25665	11.943	8.15769e-07	-3.68638	down	305.843	3937.41	-12.874
234980_at	TMEM56	NM_001199679//NM_152487	6.28402	7.89956	8.49236e-07	-1.61554	down	77.9253	238.784	-3.06426
206857_s_at	FKBP1B	NM_004116//NM_054033	7.97803	9.78838	8.55136e-07	-1.81035	down	252.131	884.293	-3.50727
201082_s_at	DCTN1	NM_001135040//NM_001135041//NM_001190836//NM_001190837//NM_004082//NM_023019//NR_033935	6.25409	7.50384	8.59726e-07	-1.24975	down	76.3256	181.502	-2.37799
228185_at	ZNF25	NM_145011	7.03676	8.69233	8.68068e-07	-1.65557	down	131.304	413.668	-3.15048
235378_at	FAM161B	NM_152445	6.31954	7.40706	9.08241e-07	-1.08752	down	79.8679	169.726	-2.12508
227434_at	WBSCR17	NM_022479	7.47914	10.1838	9.37741e-07	-2.7047	down	178.421	1163.16	-6.51921
214745_at	PLCH1	NM_001130960//NM_001130961//NM_014996	4.84707	6.24999	9.85902e-07	-1.40292	down	28.7816	76.1087	-2.64436
230081_at	PLCXD3	NM_001005473	4.93897	6.92742	9.90324e-07	-1.98845	down	30.6745	121.72	-3.96811
212690_at	DDHD2	NM_001164232//NM_001164234//NM_015214	9.09388	10.2412	1.04426e-06	-1.14731	down	546.427	1210.34	-2.21501
209934_s_at	ATP2C1	NM_001001485//NM_001001486//NM_001001487//NM_001199179//NM_001199180//NM_001199181//NM_001199182//NM_001199183//NM_001199184//NM_001199185//NM_014382	7.53411	8.64101	1.10439e-06	-1.1069	down	185.35	399.212	-2.15383
230563_at	RASGEF1A	NM_145313	6.85978	9.83662	1.1837e-06	-2.97684	down	116.145	914.36	-7.87261
229313_at	ANO5	NM_001142649//NM_213599	5.22582	7.23506	1.18558e-06	-2.00924	down	37.4221	150.65	-4.0257
219926_at	POPDC3	NM_022361//NR_024539	7.04769	8.94626	1.23899e-06	-1.89857	down	132.302	493.28	-3.72844
200697_at	HK1	NM_000188//NM_033496//NM_033497//NM_033498//NM_033500	10.2717	11.3187	1.27014e-06	-1.04703	down	1236.18	2554.29	-2.06628
206013_s_at	ACTL6B	NM_016188	5.49755	7.59821	1.27167e-06	-2.10066	down	45.178	193.771	-4.28907
1557345_at	LOC283516	---	4.44983	5.97337	1.27542e-06	-1.52354	down	21.8541	62.8295	-2.87495
205279_s_at	GLRB	NM_000824//NM_001166060//NM_001166061	6.31273	8.17495	1.28602e-06	-1.86221	down	79.4918	289.004	-3.63565
236734_at	SLITRK1	NM_052910	5.62216	7.17921	1.29638e-06	-1.55705	down	49.2538	144.93	-2.94251
239671_at	OTTHUMG00000172947//RP11-355I22.7	---	6.78338	10.3976	1.30231e-06	-3.61424	down	110.154	1348.95	-12.246
202832_at	GCC2	NM_181453//NR_028063//XM_003960914//XM_003960915//XM_003960916//XM_003960917//XM_003960918//XM_003960919//XM_003960920	8.84849	9.94001	1.33751e-06	-1.09152	down	460.957	982.291	-2.13098
212164_at	TMEM183A//TMEM183B	NM_001079809//NM_138391	6.45883	7.61091	1.34719e-06	-1.15208	down	87.9635	195.485	-2.22234
238567_at	SGPP2	NM_152386	5.79481	6.83871	1.36172e-06	-1.04389	down	55.5153	114.461	-2.06178
212427_at	KIAA0368	NM_001080398	6.98829	8.53904	1.40647e-06	-1.55074	down	126.966	371.969	-2.92968
233076_at	JAKMIP3	NM_001104947//NM_001105521//NM_194303	6.59338	8.23684	1.46438e-06	-1.64346	down	96.5616	301.672	-3.12414
229742_at	C15orf61	NM_001143936	8.23579	9.27514	1.48439e-06	-1.03935	down	301.453	619.575	-2.05529
1557943_at	CNP	NM_033133	8.45281	10.3031	1.56903e-06	-1.85031	down	350.389	1263.42	-3.60578
225716_at	BRI3BP	NM_080626	7.42241	8.84366	1.57245e-06	-1.42124	down	171.541	459.416	-2.67816
204499_at	AGTPBP1	NM_015239	7.10046	8.24768	1.63638e-06	-1.14722	down	137.23	303.948	-2.21487
214978_s_at	PPFIA4	NM_015053	6.48668	7.80925	1.75351e-06	-1.32257	down	89.6778	224.294	-2.50111
1553997_a_at	ASPHD1	NM_181718//NM_198907	7.71986	8.99818	1.81799e-06	-1.27832	down	210.819	511.355	-2.42557
1553705_a_at	CHRM3	NM_000740	6.28482	8.1197	1.90347e-06	-1.83489	down	77.9683	278.146	-3.56743
215785_s_at	CYFIP2	NM_001037332//NM_001037333//NM_014376	8.96048	11.0578	1.93981e-06	-2.09735	down	498.165	2131.77	-4.27924
203498_at	RCAN2	NM_001251973//NM_001251974//NM_005822	7.49528	10.8205	2.06148e-06	-3.32522	down	180.428	1808.4	-10.0228
218824_at	PNMAL1	NM_001103149//NM_018215	9.82099	11.5601	2.10109e-06	-1.73914	down	904.509	3019.58	-3.33836
216617_s_at	MAG	NM_001199216//NM_002361//NM_080600	5.16267	6.6381	2.11376e-06	-1.47543	down	35.8194	99.6017	-2.78066
212664_at	TUBB4A	NM_006087	6.79378	8.24723	2.16573e-06	-1.45346	down	110.951	303.854	-2.73864
204735_at	PDE4A	NM_001111307//NM_001111308//NM_001111309//NM_001243121//NM_006202	7.43606	8.83888	2.27666e-06	-1.40283	down	173.172	457.899	-2.64419
205872_x_at	LOC101060353//PDE4DIP	NM_001002810//NM_001002811//NM_001002812//NM_001195260//NM_001195261//NM_001198832//NM_001198834//NM_014644//NM_022359//XM_003960253//XM_003960254//XM_003960255//XM_003960256//XM_003960257//XM_003960258//XM_003960259	8.29977	10.0867	2.29167e-06	-1.78698	down	315.122	1087.46	-3.45092
1556046_a_at	LINC00599//MIR124-1	NR_024281//NR_029668	7.87827	9.30285	2.30505e-06	-1.42458	down	235.286	631.591	-2.68436
1555370_a_at	CAMTA1	NM_001195563//NM_001242701//NM_015215//NR_038934	7.89566	10.1911	2.42857e-06	-2.29542	down	238.139	1169.01	-4.90896
205632_s_at	PIP5K1B	NM_001031687//NM_001278253//NM_003558	6.98215	8.84066	2.50073e-06	-1.85851	down	126.426	458.463	-3.62632
219549_s_at	RTN3	NM_001265589//NM_001265590//NM_001265591//NM_006054//NM_201428//NM_201429//NM_201430//NR_049750//NR_049751	10.5835	12.2091	2.51971e-06	-1.62563	down	1534.43	4734.89	-3.08576
225871_at	STEAP2	NM_001040665//NM_001040666//NM_001244944//NM_001244945//NM_001244946//NM_152999	6.86405	8.78219	2.58139e-06	-1.91814	down	116.489	440.253	-3.77936
212771_at	FAM171A1	NM_001010924	9.03239	10.5958	2.62771e-06	-1.56346	down	523.624	1547.64	-2.95562
205737_at	KCNQ2	NM_004518//NM_172106//NM_172107//NM_172108//NM_172109	7.16692	9.99479	2.78599e-06	-2.82787	down	143.7	1020.31	-7.10027
206803_at	PDYN	NM_001190892//NM_001190898//NM_001190899//NM_001190900//NM_024411	6.07917	7.89871	2.93747e-06	-1.81954	down	67.6103	238.643	-3.52968
225822_at	TMEM125	NM_144626	6.51957	8.4726	3.01016e-06	-1.95302	down	91.7461	355.227	-3.87185
226822_at	STOX2	NM_020225	7.99435	9.72909	3.06728e-06	-1.73474	down	254.999	848.688	-3.3282
1555807_a_at	MOG	NM_001008228//NM_001008229//NM_001170418//NM_002433//NM_206809//NM_206810//NM_206811//NM_206812//NM_206813//NM_206814	6.19099	8.16931	3.09059e-06	-1.97833	down	73.0589	287.878	-3.94035
233130_at	THRB-IT1//THRB-IT1	---	5.86853	6.89048	3.20869e-06	-1.02195	down	58.4258	118.643	-2.03066
218394_at	ROGDI	NM_024589//NR_046480	7.00702	8.26684	3.25246e-06	-1.25983	down	128.624	308.012	-2.39467
205826_at	MYOM2	NM_003970	7.47997	8.75184	3.33086e-06	-1.27187	down	178.523	431.09	-2.41475
206403_at	ZNF536	NM_014717	6.88087	8.84249	3.36796e-06	-1.96163	down	117.855	459.046	-3.895
1556121_at	NAP1L1	NM_004537//NM_139207	7.21835	8.61298	3.41215e-06	-1.39462	down	148.916	391.53	-2.6292
213327_s_at	USP12	NM_182488	7.98208	9.02779	3.57691e-06	-1.04571	down	252.84	521.958	-2.06438
209956_s_at	CAMK2B	NM_001220//NM_172078//NM_172079//NM_172080//NM_172081//NM_172082//NM_172083//NM_172084	6.53507	9.47089	3.66849e-06	-2.93583	down	92.7365	709.614	-7.65194
221904_at	FAM131A	NM_001171093//NM_144635	8.63425	9.74326	3.77197e-06	-1.10901	down	397.346	857.064	-2.15697
226339_at	TRUB1	NM_139169	7.55918	8.67037	3.89294e-06	-1.11119	down	188.599	407.42	-2.16024
202425_x_at	PPP3CA	NM_000944//NM_001130691//NM_001130692	8.79185	9.93865	3.94918e-06	-1.1468	down	443.212	981.369	-2.21422
218623_at	HMP19	NM_015980	7.92219	10.9248	4.02642e-06	-3.00262	down	242.558	1943.99	-8.01453
206547_s_at	PPEF1	NM_006240//NM_152223//NM_152224//NM_152225//NM_152226	5.62279	6.67387	4.07148e-06	-1.05108	down	49.2752	102.102	-2.07208
1564040_a_at	TMEM235	NM_001145529//NM_001204210//NM_001204211//NM_001204212	6.21164	7.74879	4.13851e-06	-1.53715	down	74.1121	215.089	-2.90221
229580_at	OTTHUMG00000175814//RP11-13L2.4	---	7.70662	10.5682	4.17046e-06	-2.86157	down	208.893	1518.25	-7.26807
201561_s_at	CLSTN1	NM_001009566//NM_014944	10.2248	11.3162	4.18614e-06	-1.09144	down	1196.65	2549.89	-2.13086
204720_s_at	DNAJC6	NM_001256864//NM_001256865//NM_014787	8.60945	11.7135	4.25371e-06	-3.10409	down	390.574	3358.37	-8.59855
209462_at	APLP1	NM_001024807//NM_005166	8.8165	10.2599	4.31875e-06	-1.4434	down	450.848	1226.13	-2.71961
201939_at	PLK2	NM_001252226//NM_006622	7.62566	9.99772	4.49358e-06	-2.37206	down	197.494	1022.38	-5.17679
210121_at	B3GALT2	NM_003783	4.40509	6.40958	4.58552e-06	-2.00449	down	21.1868	85.0112	-4.01247
206355_at	GNAL	NM_001142339//NM_001261443//NM_001261444//NM_002071//NM_182978	4.23283	6.02128	4.72836e-06	-1.78845	down	18.8022	64.951	-3.45445
228984_at	CARNS1	NM_001166222//NM_020811	6.92588	8.5918	4.73127e-06	-1.66592	down	121.59	385.823	-3.17316
212688_at	PIK3CB	NM_001256045//NM_006219	8.41403	9.46601	5.16645e-06	-1.05198	down	341.095	707.216	-2.07337
203786_s_at	TPD52L1	NM_001003395//NM_001003396//NM_001003397//NM_003287	8.69075	11.0477	5.27338e-06	-2.35694	down	413.216	2116.83	-5.12281
225313_at	FAM217B	NM_001190826//NM_001190827//NM_022106	8.22711	9.63166	5.38714e-06	-1.40455	down	299.646	793.265	-2.64734
220551_at	SLC17A6	NM_020346	4.65002	7.01335	5.52952e-06	-2.36333	down	25.107	129.19	-5.14558
228285_at	TDRD9	NM_153046	4.65163	6.23746	5.55805e-06	-1.58583	down	25.1351	75.4504	-3.0018
219024_at	PLEKHA1	NM_001001974//NM_001195608//NM_021622	6.61155	7.63964	5.88761e-06	-1.02808	down	97.7859	199.416	-2.03931
231911_at	ERMN	NM_001009959//NM_020711	7.42777	11.6178	6.11436e-06	-4.19005	down	172.179	3142.76	-18.2529
236656_s_at	LOC100288911	NR_037631	6.85442	8.98898	6.158e-06	-2.13457	down	115.714	508.106	-4.39106
213245_at	ADCY1	NM_021116	8.50098	11.2726	6.28167e-06	-2.77165	down	362.285	2473.99	-6.82887
201599_at	OAT	NM_000274//NM_001171814	9.90047	11.2508	6.60084e-06	-1.35031	down	955.74	2436.82	-2.54967
220663_at	IL1RAPL1	NM_014271	6.59471	8.10344	6.71181e-06	-1.50873	down	96.6508	275.028	-2.84559
203767_s_at	STS	NM_000351	5.83977	7.24844	6.76001e-06	-1.40867	down	57.2724	152.054	-2.65492
1558605_at	CTD-2292M16.8//OTTHUMG00000178843	---	6.31808	7.81555	6.89814e-06	-1.49747	down	79.787	225.276	-2.82347
204465_s_at	INA	NM_032727	8.02066	11.6593	7.36976e-06	-3.63869	down	259.693	3234.55	-12.4553
204260_at	CHGB	NM_001819	6.71396	10.1945	7.40724e-06	-3.48051	down	104.979	1171.77	-11.1619
209159_s_at	NDRG4	NM_001130487//NM_001242833//NM_001242834//NM_001242835//NM_001242836//NM_020465//NM_022910//NR_040072	8.14244	10.1034	7.51536e-06	-1.96094	down	282.566	1100.07	-3.89315
218094_s_at	DBNDD2//SYS1//SYS1-DBNDD2	NM_001048221//NM_001048222//NM_001048223//NM_001048224//NM_001048225//NM_001048226//NM_001099791//NM_001197129//NM_001197139//NM_001197140//NM_018478//NM_033542//NR_003189	9.66411	11.7393	7.61087e-06	-2.07515	down	811.31	3418.78	-4.2139
229831_at	CNTN3	NM_020872	5.00353	8.77432	8.04839e-06	-3.77078	down	32.0785	437.857	-13.6495
228062_at	NAP1L5	NM_153757	7.81667	10.1382	8.31914e-06	-2.32149	down	225.451	1126.91	-4.99847
203865_s_at	ADARB1	NM_001033049//NM_001112//NM_001160230//NM_015833//NM_015834//NR_027672//NR_027673//NR_027674//NR_073200	7.49985	8.78514	8.79017e-06	-1.28529	down	181.001	441.155	-2.43731
205901_at	PNOC	NM_006228	6.54449	7.85693	9.00434e-06	-1.31244	down	93.3446	231.832	-2.48361
228051_at	KIAA1244	NM_020340	8.14498	10.4848	9.29692e-06	-2.33986	down	283.063	1433.01	-5.06252
213925_at	C1orf95	NM_001003665	8.18768	9.37572	9.35649e-06	-1.18805	down	291.566	664.315	-2.27844
223179_at	YPEL3	NM_001145524//NM_031477	7.29691	8.3415	9.49421e-06	-1.04458	down	157.25	324.37	-2.06277
213172_at	TTC9	NM_015351	5.48359	7.35898	9.78223e-06	-1.87539	down	44.743	164.162	-3.669
228598_at	DPP10	NM_001004360//NM_001178034//NM_001178036//NM_001178037//NM_020868	5.11619	8.37077	1.03141e-05	-3.25458	down	34.6837	331.019	-9.54393
203849_s_at	KIF1A	NM_001244008//NM_004321	7.00847	8.74404	1.06891e-05	-1.73557	down	128.754	428.765	-3.33011
221207_s_at	NBEA	NM_001204197//NM_015678	7.71997	9.75086	1.08473e-05	-2.03089	down	210.835	861.591	-4.08657
1556629_a_at	SNAP25	NM_003081//NM_130811	6.08941	8.50309	1.09291e-05	-2.41369	down	68.0917	362.816	-5.32834
204749_at	NAP1L3	NM_004538	8.73961	11.1737	1.20279e-05	-2.43412	down	427.449	2310.09	-5.40436
212041_at	ATP6V0D1	NM_004691	9.21332	10.2831	1.21906e-05	-1.06976	down	593.589	1246	-2.09909
214772_at	KIAA1549L	NM_012194	6.69892	7.70076	1.23335e-05	-1.00184	down	103.89	208.046	-2.00255
225338_at	ZYG11B	NM_024646	8.39527	9.41398	1.2354e-05	-1.01871	down	336.688	682.166	-2.02611
239742_at	OTTHUMG00000015909//RP11-732M18.3	---	7.51032	9.11196	1.2717e-05	-1.60163	down	182.319	553.316	-3.03487
212895_s_at	ABR	NM_001092//NM_001159746//NM_001256847//NM_021962//NR_046393	9.29497	10.4739	1.31315e-05	-1.17892	down	628.153	1422.18	-2.26407
204793_at	GPRASP1	NM_001099410//NM_001099411//NM_001184727//NM_014710	8.48083	10.8459	1.318e-05	-2.36508	down	357.26	1840.54	-5.15182
221713_s_at	MAP6D1	NM_024871	8.02889	9.2132	1.31945e-05	-1.18431	down	261.178	593.538	-2.27254
221008_s_at	ETNPPL	NM_001146590//NM_001146627//NM_031279//NR_027474//NR_027475	7.47106	11.3396	1.32305e-05	-3.86857	down	177.424	2591.61	-14.6068
204540_at	EEF1A2	NM_001958	6.10063	7.37101	1.3264e-05	-1.27039	down	68.6233	165.537	-2.41226
219619_at	DIRAS2	NM_017594	7.39124	11.1618	1.34492e-05	-3.77057	down	167.875	2291.08	-13.6476
202872_at	ATP6V1C1	NM_001007254//NM_001695	8.14461	9.24659	1.34739e-05	-1.10199	down	282.99	607.438	-2.1465
214825_at	FAM155A	NM_001080396	6.64771	8.17602	1.36598e-05	-1.52831	down	100.268	289.22	-2.88447
209117_at	WBP2	NM_012478	8.02046	9.05994	1.40625e-05	-1.03947	down	259.657	533.719	-2.05548
204993_at	GNAZ	NM_002073	8.20051	9.46463	1.43913e-05	-1.26412	down	294.172	706.543	-2.40181
230497_at	CELF5	NM_001172673//NM_021938//NR_033342	6.92057	10.2526	1.45112e-05	-3.33204	down	121.144	1219.96	-10.0703
212906_at	GRAMD1B	NM_020716	8.07746	9.66731	1.45682e-05	-1.58985	down	270.121	813.114	-3.01018
1554547_at	FAM13C	NM_001001971//NM_001143773//NM_001166698//NM_198215	7.81963	9.76738	1.50919e-05	-1.94776	down	225.914	871.517	-3.85775
229781_at	LOC100506725	XR_108767//XR_108768//XR_110669//XR_110670//XR_113003//XR_113004//XR_171638//XR_171639	7.25014	9.05619	1.51404e-05	-1.80605	down	152.233	532.333	-3.49684
203911_at	RAP1GAP	NM_001145657//NM_001145658//NM_002885	8.8439	10.8157	1.60095e-05	-1.97184	down	459.494	1802.44	-3.92267
204552_at	INPP4A	NM_001134224//NM_001134225//NM_001566//NM_004027	6.6625	7.86633	1.63212e-05	-1.20383	down	101.301	233.346	-2.3035
217908_s_at	DCAF6	NM_001017977//NM_001198956//NM_001198957//NM_018442	7.4386	8.64096	1.73319e-05	-1.20237	down	173.477	399.199	-2.30117
227775_at	CELF6	NM_001172684//NM_001172685//NM_052840	6.19736	7.221	1.7372e-05	-1.02365	down	73.3821	149.19	-2.03305
203000_at	STMN2	NM_001199214//NM_007029	8.28043	12.456	1.79762e-05	-4.17556	down	310.926	5618.59	-18.0705
201313_at	ENO2	NM_001975	9.44688	11.2798	1.82519e-05	-1.83291	down	697.902	2486.32	-3.56256
205923_at	RELN	NM_005045//NM_173054	7.47133	8.76902	1.83997e-05	-1.29768	down	177.458	436.252	-2.45834
224367_at	BEX2	NM_001168399//NM_001168400//NM_001168401//NM_032621	9.05939	11.3815	1.92478e-05	-2.32206	down	533.516	2667.83	-5.00047
205625_s_at	CALB1	NM_004929	4.99859	7.03125	1.95663e-05	-2.03267	down	31.9686	130.803	-4.09161
214997_at	SCAI	NM_001144877//NM_173690	5.35073	6.54699	1.97134e-05	-1.19626	down	40.8066	93.5062	-2.29145
206850_at	RASL10A	NM_001007279//NM_006477	7.2471	8.60245	2.03786e-05	-1.35535	down	151.913	388.684	-2.55859
204794_at	DUSP2	NM_004418	7.69167	9.02877	2.04468e-05	-1.3371	down	206.739	522.312	-2.52643
204995_at	CDK5R1	NM_003885	7.12218	10.0313	2.0952e-05	-2.90913	down	139.312	1046.46	-7.51165
229319_at	OTTHUMG00000175939//RP3-425C14.4	---	8.53722	9.89664	2.11709e-05	-1.35943	down	371.5	953.205	-2.56583
205230_at	RPH3A	NM_001143854//NM_014954	7.58848	9.87605	2.13211e-05	-2.28757	down	192.469	939.697	-4.88233
203156_at	AKAP11	NM_016248//NM_144490	8.69312	10.0146	2.26523e-05	-1.32148	down	413.896	1034.42	-2.49922
205202_at	PCMT1	NM_001252049//NM_001252050//NM_001252051//NM_001252052//NM_001252053//NM_005389	10.5814	11.8469	2.34256e-05	-1.26549	down	1532.2	3683.54	-2.40409
229308_at	ANKRD29	NM_173505	4.43886	5.81327	2.40803e-05	-1.37441	down	21.6885	56.2299	-2.59261
202780_at	OXCT1	NM_000436	9.3533	10.603	2.47421e-05	-1.24971	down	654.071	1555.34	-2.37793
218111_s_at	CMAS	NM_018686	6.56234	8.00053	2.50404e-05	-1.43819	down	94.5062	256.094	-2.70981
203544_s_at	STAM	NM_003473//NR_037774	8.56589	9.67383	2.52825e-05	-1.10794	down	378.958	816.796	-2.15537
226779_at	LMBRD2	NM_001007527	8.83477	10.0856	2.60178e-05	-1.25088	down	456.595	1086.63	-2.37986
230220_at	UNC80	NM_032504//NM_182587	6.61256	8.72947	2.60871e-05	-2.11691	down	97.854	424.456	-4.33765
204584_at	L1CAM	NM_000425//NM_001143963//NM_001278116//NM_024003	6.55356	9.11567	2.77166e-05	-2.56211	down	93.9329	554.74	-5.9057
213309_at	PLCL2	NM_001144382//NM_015184	7.23126	8.48913	2.77411e-05	-1.25787	down	150.254	359.322	-2.39143
228528_at	C1orf132	XR_078241//XR_078884	7.40582	8.90331	2.81654e-05	-1.49749	down	169.579	478.81	-2.82352
226748_at	LYSMD2	NM_001143917//NM_153374	8.07013	9.1633	2.84211e-05	-1.09318	down	268.751	573.363	-2.13343
223699_at	CNDP1	NM_032649	8.37632	11.6583	3.04661e-05	-3.28201	down	332.294	3232.27	-9.72713
230112_at	42433	NM_020814	6.0934	7.16428	3.16668e-05	-1.07089	down	68.2802	143.438	-2.10073
239863_at	OTTHUMG00000176157//RP11-305E6.4	---	7.03632	8.10975	3.30771e-05	-1.07342	down	131.264	276.234	-2.10442
1554592_a_at	SLC1A6	NM_001272087//NM_001272088//NM_005071//NR_073589	4.27844	5.59572	3.38128e-05	-1.31728	down	19.4061	48.3592	-2.49196
1563431_x_at	CTB-12A17.3//OTTHUMG00000183428	---	6.53362	7.6595	3.39834e-05	-1.12588	down	92.6435	202.181	-2.18235
204733_at	KLK6	NM_001012964//NM_001012965//NM_001012966//NM_002774	6.9274	8.66043	3.45171e-05	-1.73304	down	121.718	404.623	-3.32427
1555123_at	ST6GAL2	NM_001142351//NM_001142352//NM_032528	5.05663	6.23319	3.45374e-05	-1.17656	down	33.281	75.2274	-2.26037
218976_at	DNAJC12	NM_021800//NM_201262	7.25068	9.00036	3.63558e-05	-1.74968	down	152.29	512.128	-3.36284
213486_at	COPG2IT1	NR_024086	9.02031	11.7707	3.65421e-05	-2.75038	down	519.26	3494.06	-6.72893
226096_at	FNDC5	NM_001171940//NM_001171941//NM_153756	6.91425	7.96754	3.71366e-05	-1.05328	down	120.614	250.304	-2.07525
238727_at	OTTHUMG00000180633//RP11-384O8.1	---	5.07384	7.00719	3.96577e-05	-1.93335	down	33.6804	128.64	-3.81942
221771_s_at	MPHOSPH8	NM_017520	7.56045	8.61972	4.06101e-05	-1.05927	down	188.765	393.364	-2.08388
218184_at	TULP4	NM_001007466//NM_020245	7.74962	8.88595	4.29615e-05	-1.13633	down	215.213	473.084	-2.19821
229973_at	C1orf173	NM_001002912	6.85129	9.9343	4.65994e-05	-3.08301	down	115.463	978.414	-8.47382
218309_at	CAMK2N1	NM_018584	10.8156	12.5922	4.67839e-05	-1.77657	down	1802.3	6174.89	-3.42612
1557430_at	SMIM17	NM_001193628	5.53889	7.17552	4.69976e-05	-1.63663	down	46.4913	144.56	-3.10939
231867_at	TENM2	NM_001080428//NM_001122679	6.99991	10.1791	4.79755e-05	-3.17924	down	127.992	1159.39	-9.05829
226907_at	PPP1R14C	NM_030949	7.3751	8.60641	4.98238e-05	-1.23131	down	166.007	389.752	-2.3478
220131_at	FXYD7	NM_022006	6.17634	7.77589	5.03563e-05	-1.59955	down	72.3207	219.167	-3.03049
228108_at	PPM1L	NM_139245	6.97333	9.05536	5.04731e-05	-2.08202	down	125.656	532.027	-4.23401
204301_at	KBTBD11	NM_014867	8.19644	10.0121	5.12832e-05	-1.81567	down	293.342	1032.63	-3.52024
1561341_at	OTTHUMG00000163984//RP11-595O22.1	---	5.34883	6.44557	5.13062e-05	-1.09675	down	40.7528	87.1587	-2.13872
221823_at	C5orf30	NM_033211	8.26812	9.77297	5.25911e-05	-1.50485	down	308.284	874.897	-2.83796
200880_at	DNAJA1	NM_001539	10.6271	11.6944	5.44375e-05	-1.06726	down	1581.54	3314.05	-2.09545
204058_at	ME1	NM_002395	5.37614	7.61388	5.48639e-05	-2.23774	down	41.5318	195.887	-4.71656
200813_s_at	PAFAH1B1	NM_000430	9.01443	10.1195	5.51738e-05	-1.10504	down	517.148	1112.41	-2.15105
204141_at	TUBB2A	NM_001069	11.99	13.125	5.59056e-05	-1.13492	down	4067.82	8933.19	-2.19606
226568_at	FAM102B	NM_001010883	7.4834	8.82249	5.61918e-05	-1.33908	down	178.949	452.723	-2.5299
227192_at	PRRT2	NM_001256442//NM_001256443//NM_145239	7.19439	8.29705	6.04284e-05	-1.10266	down	146.463	314.529	-2.1475
1554149_at	CLDND1	NM_001040181//NM_001040182//NM_001040183//NM_001040184//NM_001040199//NM_001040200//NM_019895	10.3886	11.7685	6.12451e-05	-1.37991	down	1340.52	3488.73	-2.60252
202391_at	BASP1	NM_001271606//NM_006317	9.72057	12.3089	6.24446e-05	-2.58833	down	843.693	5073.98	-6.01401
227189_at	CPNE5	NM_020939	7.24342	8.63792	6.25776e-05	-1.3945	down	151.526	398.357	-2.62897
226587_at	LOC100506965	XR_110300//XR_133066	8.61636	10.7967	6.4694e-05	-2.18036	down	392.45	1778.84	-4.53265
204726_at	CDH13	NM_001220488//NM_001220489//NM_001220490//NM_001220491//NM_001220492//NM_001257	5.5466	7.56378	6.56852e-05	-2.01718	down	46.7405	189.201	-4.04791
204454_at	LDOC1	NM_012317	8.55578	10.1843	6.73651e-05	-1.62856	down	376.311	1163.56	-3.09203
236465_at	RNF175	NM_173662	7.50671	9.28716	6.84454e-05	-1.78044	down	181.864	624.759	-3.43532
217976_s_at	DYNC1LI1	NM_016141	7.75159	8.82126	6.87863e-05	-1.06967	down	215.507	452.339	-2.09896
226573_at	DIRAS1	NM_145173	7.55486	8.66454	7.47907e-05	-1.10968	down	188.035	405.777	-2.15798
206710_s_at	EPB41L3	NM_012307	7.76928	10.4093	7.56116e-05	-2.64002	down	218.166	1359.92	-6.23339
202196_s_at	DKK3	NM_001018057//NM_013253//NM_015881	8.54776	10.5232	7.56704e-05	-1.97543	down	374.226	1471.62	-3.93244
202341_s_at	TRIM2	NM_001130067//NM_015271	9.94694	11.2687	7.61555e-05	-1.32172	down	987.021	2467.2	-2.49964
233482_at	OTTHUMG00000172555//RP11-8P11.2	---	6.09845	7.2129	7.75886e-05	-1.11445	down	68.5199	148.354	-2.16512
223362_s_at	SEPT3	NM_019106//NM_145733//NM_145734	8.86717	10.5594	8.02297e-05	-1.69224	down	466.964	1509.04	-3.23159
206385_s_at	ANK3	NM_001149//NM_001204403//NM_001204404//NM_020987	8.38984	11.5476	8.03981e-05	-3.15778	down	335.424	2993.52	-8.92458
232195_at	GPR158	NM_020752	7.96633	9.85342	8.22856e-05	-1.88709	down	250.094	925.073	-3.69889
205709_s_at	CDS1	NM_001263	5.1157	6.85182	8.40542e-05	-1.73611	down	34.6721	115.505	-3.33137
219429_at	FA2H	NM_024306	6.20339	8.03504	8.939e-05	-1.83165	down	73.6896	262.294	-3.55944
1552274_at	PXK	NM_017771	7.45105	8.65297	9.4883e-05	-1.20192	down	174.98	402.534	-2.30045
1553796_at	LOC150622//LOC400940	NM_207479//NR_026832//NR_026833	5.90064	7.55796	9.93667e-05	-1.65733	down	59.7404	188.44	-3.15431
206404_at	FGF9	NM_002010	6.29793	8.10592	0.00010008	-1.80799	down	78.68	275.501	-3.50154
207869_s_at	CACNA1G	NM_001256324//NM_001256325//NM_001256326//NM_001256327//NM_001256328//NM_001256329//NM_001256330//NM_001256331//NM_001256332//NM_001256333//NM_001256334//NM_001256359//NM_001256360//NM_001256361//NM_018896//NM_198376//NM_198377//NM_198378//NM_198379//NM_198380//NM_198382//NM_198383//NM_198384//NM_198385//NM_198386//NM_198387//NM_198388//NM_198396//NM_198397//NR_046054//NR_046055//NR_046056//NR_04…	3.85901	5.06663	0.000101943	-1.20762	down	14.5104	33.5126	-2.30957
220026_at	CLCA4	NM_012128//NR_024602	4.20744	5.90369	0.000106073	-1.69625	down	18.4742	59.8672	-3.24058
226977_at	IGIP	NM_001007189	9.59721	10.9653	0.000108448	-1.36814	down	774.548	1999.4	-2.58137
226018_at	C7orf41	NM_152793	7.82092	10.5534	0.000108811	-2.73253	down	226.116	1502.81	-6.64618
203413_at	NELL2	NM_001145107//NM_001145108//NM_001145109//NM_001145110//NM_006159	9.91373	12.3725	0.000110578	-2.45876	down	964.56	5302.63	-5.49746
1554299_at	NPAS4	NM_178864	4.71823	6.4046	0.000111434	-1.68637	down	26.3227	84.7183	-3.21845
204570_at	COX7A1	NM_001864	7.47984	9.06408	0.000118527	-1.58424	down	178.508	535.255	-2.9985
220345_at	LRRTM4	NM_001134745//NM_024993	4.14366	5.51062	0.000124168	-1.36696	down	17.6753	45.5893	-2.57927
209444_at	RAP1GDS1	NM_001100426//NM_001100427//NM_001100428//NM_001100429//NM_001100430//NM_021159	9.16311	10.1884	0.000126949	-1.02532	down	573.285	1166.87	-2.03542
218197_s_at	OXR1	NM_001198532//NM_001198533//NM_001198534//NM_001198535//NM_018002//NM_181354	7.50976	8.76265	0.000127125	-1.25289	down	182.248	434.33	-2.38318
221802_s_at	KIAA1598	NM_001127211//NM_001258298//NM_001258299//NM_001258300//NM_018330	8.78438	11.1482	0.000129353	-2.36378	down	440.922	2269.5	-5.14717
218318_s_at	NLK	NM_016231	6.60073	7.70941	0.000130442	-1.10868	down	97.0548	209.297	-2.15648
237254_at	SLC5A11	NM_001258411//NM_001258412//NM_001258413//NM_001258414//NM_052944	6.18572	7.36885	0.000142409	-1.18313	down	72.7926	165.289	-2.27068
221236_s_at	STMN4	NM_030795	7.95492	10.626	0.000142621	-2.67107	down	248.124	1580.31	-6.36902
240402_at	KIRREL3	NM_001161707//NM_032531	6.87218	8.04796	0.000143242	-1.17579	down	117.147	264.654	-2.25916
236875_at	LOC100130705	NM_001195150	6.04386	7.05589	0.000145308	-1.01203	down	65.9756	133.056	-2.01674
218720_x_at	SEZ6L2	NM_001114099//NM_001114100//NM_001243332//NM_001243333//NM_012410//NM_201575	6.87051	8.31166	0.000145331	-1.44115	down	117.012	317.731	-2.71538
228509_at	SPHKAP	NM_001142644//NM_030623	7.49515	9.66804	0.000146532	-2.1729	down	180.411	813.525	-4.50927
211071_s_at	MLLT11	NM_006818	11.0707	12.6372	0.000150241	-1.5665	down	2150.86	6370.53	-2.96185
203485_at	RTN1	NM_001243115//NM_021136//NM_206852//NM_206857	9.70437	12.6121	0.000150721	-2.90775	down	834.269	6260.73	-7.50445
212538_at	DOCK9	NM_001130048//NM_001130049//NM_001130050//NM_015296	7.4813	9.2259	0.000151077	-1.74459	down	178.688	598.786	-3.351
231325_at	UNC5D	NM_080872	5.27967	7.36016	0.000154737	-2.08048	down	38.8455	164.296	-4.22949
211207_s_at	ACSL6	NM_001009185//NM_001205247//NM_001205248//NM_001205250//NM_001205251//NM_015256	5.51336	7.39617	0.000156136	-1.88281	down	45.676	168.449	-3.68791
1569040_s_at	ANKRD36BP2//LOC101060554	NR_015424//XM_003960290//XM_003960291	3.65044	4.88589	0.000159749	-1.23546	down	12.5571	29.5665	-2.35456
201037_at	PFKP	NM_001242339//NM_002627	9.25968	10.6197	0.000163533	-1.36005	down	612.971	1573.46	-2.56694
206899_at	NTSR2	NM_012344	6.4119	7.83572	0.000164519	-1.42382	down	85.1482	228.448	-2.68294
207174_at	GPC5	NM_004466	5.96179	8.40293	0.000166347	-2.44114	down	62.3272	338.482	-5.43072
1553126_a_at	SLC39A12	NM_001145195//NM_152725	5.49405	8.40783	0.000173643	-2.91378	down	45.0686	339.633	-7.53591
226751_at	CNRIP1	NM_001111101//NM_015463	9.37182	10.9339	0.000174954	-1.56212	down	662.522	1956.34	-2.95287
212989_at	SGMS1	NM_147156	6.3968	7.79212	0.000176493	-1.39531	down	84.2616	221.647	-2.63046
203889_at	SCG5	NM_001144757//NM_003020	9.70469	11.742	0.000182624	-2.03727	down	834.456	3425.18	-4.10468
204073_s_at	MYRF	NM_001127392//NM_013279	7.47174	9.47552	0.000184169	-2.00378	down	177.508	711.895	-4.0105
213839_at	CLMN	NM_024734	6.64207	8.32721	0.000190868	-1.68515	down	99.8762	321.175	-3.21573
203333_at	KIFAP3	NM_001204514//NM_001204516//NM_001204517//NM_014970	8.90898	10.1188	0.000197249	-1.20986	down	480.696	1111.92	-2.31315
209227_at	TUSC3	NM_006765//NM_178234	4.5399	6.04479	0.000208475	-1.50488	down	23.262	66.0179	-2.83802
206330_s_at	SHC3	NM_016848	7.58177	8.67778	0.000208498	-1.09601	down	191.576	409.517	-2.13763
212510_at	GPD1L	NM_015141	8.69651	9.85018	0.000209567	-1.15367	down	414.869	922.998	-2.22479
203680_at	PRKAR2B	NM_002736	7.94296	9.95394	0.000215907	-2.01099	down	246.076	991.827	-4.03058
207093_s_at	OMG	NM_002544	9.25399	11.4521	0.000217992	-2.19807	down	610.562	2801.66	-4.58865
207447_s_at	MGAT4C	NM_013244	3.85221	5.1599	0.000229447	-1.30769	down	14.4421	35.7508	-2.47545
225726_s_at	PLEKHH1	NM_020715	8.38741	10.6499	0.000234461	-2.26247	down	334.858	1606.69	-4.79812
204378_at	BCAS1	NM_003657	7.03078	9.1137	0.000240876	-2.08292	down	130.761	553.984	-4.23663
219572_at	CADPS2	NM_001009571//NM_001167940//NM_017954	7.90043	9.67331	0.000245972	-1.77288	down	238.928	816.499	-3.41735
209392_at	ENPP2	NM_001040092//NM_001130863//NM_006209//NR_045555	7.95034	11.288	0.000250505	-3.3377	down	247.338	2500.57	-10.1099
1554510_s_at	GHITM	NM_014394	8.29371	9.29939	0.000262592	-1.00567	down	313.803	630.078	-2.00788
219945_at	DDX25	NM_013264	7.40085	8.53432	0.000264033	-1.13347	down	168.997	370.755	-2.19386
206349_at	LGI1	NM_005097	7.73017	10.3213	0.000265812	-2.59115	down	212.33	1279.45	-6.02578
202930_s_at	SUCLA2	NM_003850	9.20336	10.2238	0.000271804	-1.02039	down	589.505	1195.79	-2.02847
205934_at	PLCL1	NM_006226	5.97907	7.62861	0.000283328	-1.64954	down	63.0783	197.898	-3.13734
202191_s_at	GAS7	NM_001130831//NM_003644//NM_201432//NM_201433	9.20693	10.8602	0.000290446	-1.6533	down	590.964	1858.89	-3.14553
210944_s_at	CAPN3	NM_000070//NM_024344//NM_173087//NM_173088//NM_173089//NM_173090//NM_212465//NR_027911//NR_027912	8.34818	10.3612	0.000297198	-2.01303	down	325.877	1315.33	-4.03628
205353_s_at	PEBP1	NM_002567	10.6521	11.6658	0.000297354	-1.01363	down	1609.22	3248.99	-2.01899
211303_x_at	FOLH1B	NM_153696	6.16411	7.77816	0.000305136	-1.61405	down	71.7104	219.512	-3.06109
229715_at	OTTHUMG00000173015//RP1-239B22.5	---	6.53339	7.59021	0.000310861	-1.05681	down	92.6292	192.699	-2.08033
206772_at	PTH2R	NM_005048//NR_073601	5.41366	6.55868	0.000310977	-1.14502	down	42.626	94.267	-2.21149
222918_at	RAB9B	NM_016370	7.82253	9.10966	0.000317622	-1.28713	down	226.369	552.434	-2.44042
206051_at	ELAVL4	NM_001144774//NM_001144775//NM_001144776//NM_001144777//NM_021952	8.06163	10.6859	0.000331128	-2.62422	down	267.173	1647.27	-6.16553
203029_s_at	PTPRN2	NM_002847//NM_130842//NM_130843	8.90007	10.182	0.000335015	-1.28196	down	477.735	1161.7	-2.43168
1552694_at	SLC2A13	NM_052885	3.88426	4.99012	0.000347415	-1.10585	down	14.7666	31.7815	-2.15226
215440_s_at	BEX4	NM_001080425//NM_001127688	9.25014	10.9514	0.000357189	-1.7013	down	608.935	1980.22	-3.25193
201050_at	PLD3	NM_001031696//NM_012268	8.1599	9.23152	0.000357878	-1.07162	down	286.007	601.126	-2.10179
209524_at	HDGFRP3	NM_016073	8.53719	9.57597	0.000366479	-1.03878	down	371.493	763.227	-2.05448
219594_at	NINJ2	NM_016533	7.2029	8.63599	0.00037136	-1.43309	down	147.329	397.824	-2.70024
232080_at	HECW2	NM_020760	6.61816	7.75429	0.000382551	-1.13614	down	98.2344	215.911	-2.19792
229951_x_at	LOC101060353	XM_003960253//XM_003960254//XM_003960255//XM_003960256//XM_003960257//XM_003960258//XM_003960259	6.8237	8.58243	0.000388197	-1.75872	down	113.276	383.325	-3.38398
236856_x_at	OTTHUMG00000042242//OTTHUMG00000165519//RP11-458D21.2//RP4-791M13.3	---	7.7305	9.11755	0.000397578	-1.38705	down	212.38	555.465	-2.61544
209990_s_at	GABBR2	NM_005458	7.89288	11.351	0.000401092	-3.4581	down	237.68	2612.07	-10.9898
206382_s_at	BDNF	NM_001143805//NM_001143806//NM_001143807//NM_001143808//NM_001143809//NM_001143810//NM_001143811//NM_001143812//NM_001143813//NM_001143814//NM_001143815//NM_001143816//NM_001709//NM_170731//NM_170732//NM_170733//NM_170734//NM_170735	5.83858	7.2616	0.000405077	-1.42302	down	57.2254	153.448	-2.68146
223239_at	GSKIP	NM_001271904//NM_001271905//NM_001271906//NM_016472	8.22371	9.28421	0.000405171	-1.0605	down	298.94	623.485	-2.08565
213316_at	KIAA1462	NM_020848	5.88457	7.10326	0.000406751	-1.21869	down	59.0787	137.497	-2.32735
206552_s_at	TAC1	NM_003182//NM_013996//NM_013997//NM_013998	5.21219	9.11873	0.000420192	-3.90654	down	37.0704	555.921	-14.9964
220313_at	GPR88	NM_022049	4.96939	6.33341	0.000423354	-1.36402	down	31.3283	80.6392	-2.57401
203414_at	MMD	NM_012329	9.08358	10.1572	0.000430681	-1.07362	down	542.538	1141.89	-2.10471
205860_x_at	FOLH1//FOLH1B	NM_001014986//NM_001193471//NM_001193472//NM_001193473//NM_004476//NM_153696	6.30223	8.35872	0.000437873	-2.05649	down	78.9152	328.267	-4.15974
209869_at	ADRA2A	NM_000681	5.31512	6.44499	0.000453517	-1.12987	down	39.8116	87.1237	-2.1884
201927_s_at	PKP4	NM_001005476//NM_003628	5.96142	7.23066	0.000455954	-1.26924	down	62.311	150.191	-2.41035
205399_at	DCLK1	NM_001195415//NM_001195416//NM_001195430//NM_004734	10.2391	11.9284	0.000468165	-1.68926	down	1208.62	3897.69	-3.22491
212390_at	LOC100996724//LOC100996761//LOC101060291//LOC101060344//LOC101060353//LOC101060463//LOC101060582//LOC728802//PDE4DIP	NM_001002810//NM_001002811//NM_001002812//NM_001195260//NM_001195261//NM_001198832//NM_001198834//NM_014644//NM_022359//XM_001713923//XM_003846489//XM_003846520//XM_003846521//XM_003846522//XM_003846735//XM_003846757//XM_003846758//XM_003960065//XM_003960066//XM_003960067//XM_003960184//XM_003960185//XM_003960239//XM_003960240//XM_003960241//XM_003960242//XM_003960243//XM_003960244//XM_003960245/…	8.90287	10.0386	0.000481501	-1.1357	down	478.663	1051.75	-2.19725
219287_at	KCNMB4	NM_014505	7.98497	9.24876	0.000485203	-1.26379	down	253.347	608.351	-2.40125
226249_at	SNX30	NM_001012994	7.62058	8.65831	0.000491083	-1.03774	down	196.799	404.028	-2.053
201242_s_at	ATP1B1	NM_001001787//NM_001677	9.92527	12.0517	0.000500304	-2.12642	down	972.308	4245.42	-4.36633
229234_at	ZC3H12B	NM_001010888	4.87918	5.94524	0.000510558	-1.06606	down	29.4293	61.6164	-2.09371
225537_at	TRAPPC6B	NM_001079537//NM_177452	7.00845	8.19585	0.00052256	-1.1874	down	128.752	293.222	-2.27742
219463_at	LAMP5	NM_001199897//NM_012261	8.00718	9.61143	0.000553094	-1.60425	down	257.276	782.219	-3.04038
209897_s_at	SLIT2	NM_004787	7.37345	9.10919	0.000556841	-1.73574	down	165.817	552.254	-3.3305
213623_at	KIF3A	NM_007054	7.19769	8.34934	0.000560351	-1.15164	down	146.799	326.138	-2.22167
212358_at	CLIP3	NM_001199570//NM_015526	9.22397	10.2968	0.000560991	-1.07281	down	597.986	1257.88	-2.10352
240395_at	LOC100128727	XM_001724038//XM_001726684	5.43923	6.70202	0.000575389	-1.26279	down	43.3882	104.114	-2.3996
208850_s_at	THY1	NM_006288	8.13547	9.27084	0.000582953	-1.13537	down	281.202	617.731	-2.19675
230692_at	LOC157503	---	4.85117	6.50066	0.000588219	-1.64949	down	28.8634	90.5513	-3.13723
226773_at	PPM1K	NM_152542	9.22316	10.3664	0.000588717	-1.14322	down	597.652	1320.05	-2.20874
211026_s_at	MGLL	NM_001003794//NM_001256585//NM_007283	8.95785	10.0523	0.000589282	-1.09443	down	497.257	1061.78	-2.13528
206114_at	EPHA4	NM_004438	7.65566	8.77759	0.000589546	-1.12193	down	201.643	438.852	-2.17638
204774_at	EVI2A	NM_001003927//NM_014210	8.51397	10.6672	0.000591557	-2.15322	down	365.562	1626.1	-4.4482
227370_at	FAM171B	NM_177454	8.96972	10.6377	0.00059349	-1.66796	down	501.365	1593.17	-3.17766
212731_at	ANKRD46	NM_001270377//NM_001270378//NM_001270379//NM_198401	8.45643	9.59229	0.000594787	-1.13586	down	351.268	771.912	-2.1975
203638_s_at	FGFR2	NM_000141//NM_001144913//NM_001144914//NM_001144915//NM_001144916//NM_001144917//NM_001144918//NM_001144919//NM_022970//NM_022971//NM_022972//NM_022973//NM_022974//NM_022975//NM_022976//NM_023028//NM_023029//NM_023030//NR_073009	8.853	10.4973	0.000628209	-1.64433	down	462.401	1445.48	-3.12603
221552_at	ABHD6	NM_020676	8.01483	9.02736	0.000642809	-1.01253	down	258.644	521.802	-2.01745
1553013_at	CNTNAP5	NM_130773//NM_138996	6.84206	7.86532	0.000646664	-1.02326	down	114.727	233.183	-2.03251
227949_at	PHACTR3	NM_001199505//NM_001199506//NM_080672//NM_183244//NM_183246	7.36381	9.76354	0.000647454	-2.39973	down	164.713	869.197	-5.27704
227168_at	MIAT	NR_003491//NR_033319//NR_033320//NR_033321	8.98774	10.7688	0.000697963	-1.78101	down	507.669	1744.69	-3.43666
204204_at	SLC31A2	NM_001860	7.56639	8.80958	0.000707547	-1.24319	down	189.544	448.691	-2.36721
225165_at	PPP1R1B	NM_001242464//NM_032192//NM_181505	7.32938	8.68269	0.000708342	-1.35331	down	160.829	410.913	-2.55497
209242_at	PEG3	NM_001146184//NM_001146185//NM_001146186//NM_001146187//NM_006210	9.49888	11.8935	0.000711603	-2.39461	down	723.516	3804.5	-5.25835
222942_s_at	LOC100505519//TIAM2	NM_001010927//NM_012454//XR_110191//XR_112927//XR_171607	7.25386	8.84466	0.000728905	-1.5908	down	152.627	459.737	-3.01217
223316_at	CCDC3	NM_031455	9.19699	10.4124	0.00074182	-1.2154	down	586.908	1362.84	-2.32206
212062_at	ATP9A	NM_006045	10.0429	11.4703	0.000742529	-1.42748	down	1054.88	2837.37	-2.68976
229552_at	HRK//LOC283454	NM_003806//NR_073189	7.92608	8.95597	0.000748322	-1.02989	down	243.214	496.61	-2.04187
226051_at	SELM	NM_080430	6.70468	7.81738	0.000800419	-1.1127	down	104.306	225.563	-2.16251
227705_at	TCEAL7	NM_152278	8.68131	10.2867	0.000815891	-1.60542	down	410.52	1249.15	-3.04284
228636_at	BHLHE22	NM_152414	6.13839	7.47697	0.000826578	-1.33859	down	70.443	178.153	-2.52904
206039_at	RAB33A	NM_004794	7.00756	8.78946	0.000830772	-1.7819	down	128.672	442.478	-3.4388
207414_s_at	LOC100507472//PCSK6	NM_002570//NM_138319//NM_138320//NM_138321//NM_138322//NM_138323//NM_138324//NM_138325//NR_045387	6.74727	8.39861	0.000855082	-1.65134	down	107.431	337.468	-3.14126
202931_x_at	BIN1	NM_004305//NM_139343//NM_139344//NM_139345//NM_139346//NM_139347//NM_139348//NM_139349//NM_139350//NM_139351	8.47451	9.69543	0.000879446	-1.22092	down	355.698	829.116	-2.33096
228497_at	SLC22A15	NM_018420	6.57646	7.92125	0.000898671	-1.34479	down	95.4362	242.401	-2.53992
212956_at	TBC1D9	NM_015130	8.25459	9.80619	0.000918319	-1.5516	down	305.408	895.278	-2.93142
202539_s_at	HMGCR	NM_000859//NM_001130996	7.76073	9.09331	0.000930459	-1.33258	down	216.877	546.21	-2.51853
205549_at	PCP4	NM_006198	7.7207	10.0274	0.000943084	-2.30667	down	210.941	1043.61	-4.94739
219728_at	MYOT	NM_001135940//NM_006790	5.06888	6.35242	0.000955205	-1.28354	down	33.5648	81.7087	-2.43436
225996_at	LONRF2	NM_198461	8.7812	10.7316	0.00096481	-1.95039	down	439.95	1700.32	-3.86479
218625_at	NRN1	NM_016588	9.3237	11.0144	0.000969714	-1.69068	down	640.787	2068.52	-3.22809
203038_at	PTPRK	NM_001135648//NM_002844	9.22006	10.2626	0.000980685	-1.04253	down	596.368	1228.42	-2.05983
208147_s_at	CYP2C8	NM_000770//NM_001198853//NM_001198854//NM_001198855//NM_030878	5.05256	6.2187	0.000983563	-1.16613	down	33.1874	74.4757	-2.24409
1554784_at	CNTN1	NM_001256063//NM_001256064//NM_001843//NM_175038	5.32507	6.63688	0.000993258	-1.31181	down	40.0873	99.5179	-2.48253
206200_s_at	ANXA11	NM_001157//NM_001278407//NM_001278408//NM_001278409//NM_145868//NM_145869	9.11429	10.1607	0.000996549	-1.04636	down	554.212	1144.62	-2.06532
220889_s_at	CA10	NM_001082533//NM_001082534//NM_020178	5.27895	7.45521	0.00101141	-2.17627	down	38.8259	175.486	-4.51983
207308_at	SLCO1A2	NM_005075//NM_021094//NM_134431	4.90376	6.3661	0.00106552	-1.46234	down	29.935	82.4873	-2.75555
203400_s_at	TF	NM_001063	8.5457	11.8174	0.00109429	-3.2717	down	373.692	3609.06	-9.65784
213848_at	DUSP7	NM_001947	7.38132	8.40643	0.00109885	-1.02511	down	166.724	339.302	-2.03511
205752_s_at	GSTM5	NM_000851	8.18655	9.37237	0.00111044	-1.18582	down	291.338	662.773	-2.27493
1559072_a_at	ELFN2	NM_052906	7.79782	8.88684	0.00113767	-1.08902	down	222.525	473.376	-2.1273
204364_s_at	REEP1	NM_001164730//NM_001164731//NM_001164732//NM_022912	8.24599	10.006	0.0011699	-1.76005	down	303.593	1028.3	-3.38711
206976_s_at	HSPH1	NM_006644	9.54293	10.7021	0.00119284	-1.15919	down	745.947	1665.94	-2.23332
212450_at	SECISBP2L	NM_001193489//NM_014701	8.75899	9.80792	0.00119453	-1.04893	down	433.229	896.351	-2.069
209234_at	KIF1B	NM_015074//NM_183416	10.2726	11.4575	0.001198	-1.18489	down	1237	2812.27	-2.27346
219668_at	GDAP1L1	NM_001256737//NM_001256738//NM_001256739//NM_001256740//NM_024034//NR_046353	7.14776	8.17193	0.00121562	-1.02417	down	141.805	288.4	-2.03378
209576_at	GNAI1	NM_001256414//NM_002069	6.79981	8.84036	0.00123781	-2.04055	down	111.416	458.367	-4.11402
201810_s_at	SH3BP5	NM_001018009//NM_004844	8.08571	9.14746	0.00123995	-1.06176	down	271.669	567.101	-2.08747
230596_at	OTTHUMG00000175759//RP11-71H17.7	---	7.41385	9.14054	0.00135872	-1.7267	down	170.526	564.388	-3.30969
37005_at	MINOS1-NBL1//NBL1	NM_001204084//NM_001204085//NM_001204086//NM_001204088//NM_001204089//NM_001278164//NM_001278165//NM_001278166//NM_005380//NM_182744	8.43988	9.53386	0.00136602	-1.09399	down	347.261	741.274	-2.13463
213793_s_at	HOMER1	NM_001277077//NM_001277078//NM_004272	7.92367	9.29019	0.00137482	-1.36653	down	242.807	626.075	-2.57849
223349_s_at	BOK	NM_032515	6.80725	7.89649	0.00147568	-1.08924	down	111.991	238.275	-2.12762
223611_s_at	LNX1	NM_001126328//NM_032622	6.29469	8.41171	0.00151726	-2.11702	down	78.5038	340.546	-4.33796
211423_s_at	SC5D	NM_001024956//NM_006918	8.76446	9.81494	0.00152191	-1.05048	down	434.877	900.725	-2.07122
223058_at	FAM107B	NM_031453	8.7837	10.3508	0.00152942	-1.56713	down	440.714	1305.9	-2.96314
209343_at	EFHD1	NM_001243252//NM_025202	8.88688	10.3183	0.00153881	-1.43146	down	473.389	1276.82	-2.69719
221272_s_at	C1orf21	NM_030806	7.39168	8.39902	0.0016404	-1.00733	down	167.926	337.564	-2.01019
209529_at	PPAP2C	NM_003712//NM_177526//NM_177543	5.41109	6.41376	0.0016492	-1.00267	down	42.55	85.2578	-2.00371
211663_x_at	PTGDS	NM_000954	8.38738	10.1257	0.00173441	-1.73829	down	334.852	1117.2	-3.33639
225295_at	SLC39A10	NM_001127257//NM_020342	9.65874	10.7097	0.00178597	-1.05095	down	808.297	1674.71	-2.0719
202022_at	ALDOC	NM_005165	10.1327	11.7891	0.00180269	-1.65638	down	1122.69	3539	-3.15224
219855_at	NUDT11	NM_018159	8.63798	9.66694	0.00184555	-1.02896	down	398.374	812.903	-2.04055
205825_at	PCSK1	NM_000439//NM_001177875//NM_001177876	6.60866	9.128	0.00190072	-2.51934	down	97.5897	559.501	-5.7332
205638_at	BAI3	NM_001704	8.13696	9.958	0.00195084	-1.82104	down	281.494	994.619	-3.53336
213496_at	LPPR4	NM_001166252//NM_014839	8.47214	10.417	0.00208143	-1.9449	down	355.115	1367.23	-3.8501
227154_at	IGSF21	NM_032880	7.26612	8.56235	0.00211019	-1.29622	down	153.929	378.027	-2.45585
212830_at	MEGF9	NM_001080497	8.77953	9.90129	0.00212186	-1.12176	down	439.443	956.283	-2.17612
208358_s_at	UGT8	NM_001128174//NM_003360	6.19726	7.7489	0.00213086	-1.55164	down	73.377	215.105	-2.9315
1552742_at	KCNH8	NM_144633	6.43071	8.29326	0.00215499	-1.86255	down	86.2657	313.705	-3.6365
219734_at	SIDT1	NM_017699	4.8592	5.91617	0.00218735	-1.05697	down	29.0245	60.3873	-2.08056
202363_at	SPOCK1	NM_004598	8.80831	11.2748	0.00223111	-2.46649	down	448.297	2477.72	-5.52697
206030_at	ASPA	NM_000049//NM_001128085	7.02448	9.17051	0.00227535	-2.14603	down	130.19	576.233	-4.42608
205122_at	MSANTD3-TMEFF1//TMEFF1	NM_001198812//NM_003692	7.3804	9.22604	0.00243076	-1.84565	down	166.617	598.847	-3.59414
209699_x_at	AKR1C2//LOC101060798	NM_001135241//NM_001354//NM_205845//XM_003960852//XM_003960853//XM_003960854	7.743	8.84518	0.00244879	-1.10219	down	214.227	459.903	-2.1468
206637_at	P2RY14	NM_001081455//NM_014879	5.07754	6.20334	0.00248708	-1.1258	down	33.767	73.6873	-2.18223
221950_at	EMX2	NM_001165924//NM_004098	6.95815	8.5233	0.00252913	-1.56515	down	124.34	367.932	-2.95908
219521_at	B3GAT1	NM_018644//NM_054025	8.57926	9.63772	0.00257126	-1.05845	down	382.486	796.603	-2.0827
219263_at	RNF128	NM_024539//NM_194463	4.936	6.78164	0.00258637	-1.84564	down	30.6115	110.021	-3.59412
227801_at	TRIM59	NM_173084	5.15958	6.29464	0.00258741	-1.13506	down	35.7428	78.5012	-2.19628
209314_s_at	HBS1L	NM_001145158//NM_001145207//NM_006620	5.04984	6.05241	0.00259871	-1.00258	down	33.1247	66.3679	-2.00358
210198_s_at	PLP1	NM_000533//NM_001128834//NM_199478	9.56407	12.1204	0.00259912	-2.5563	down	756.961	4452.43	-5.88199
202242_at	TSPAN7	NM_004615	10.1174	11.6492	0.00269376	-1.53178	down	1110.83	3211.89	-2.89142
204519_s_at	PLLP	NM_015993	7.99398	9.71169	0.00270328	-1.71771	down	254.934	838.514	-3.28914
205480_s_at	UGP2	NM_001001521//NM_006759	10.0119	11.131	0.00274212	-1.11904	down	1032.5	2242.61	-2.17202
231166_at	GPR155	NM_001033045//NM_001267050//NM_001267051//NM_152529	6.66522	8.08466	0.00278724	-1.41944	down	101.492	271.472	-2.67481
227611_at	TARSL2	NM_152334	7.50162	8.5151	0.00280974	-1.01347	down	181.223	365.847	-2.01877
227803_at	ENPP5	NM_021572	4.92752	7.23266	0.00289439	-2.30514	down	30.4321	150.4	-4.94216
237802_at	XKR4	NM_052898	7.36021	9.45331	0.00296857	-2.0931	down	164.302	701.019	-4.26665
210305_at	PDE4DIP	NM_001002810//NM_001002811//NM_001002812//NM_001195260//NM_001195261//NM_001198832//NM_001198834//NM_014644//NM_022359	6.95743	8.09759	0.00305678	-1.14016	down	124.278	273.916	-2.20405
229085_at	LRRC3B	NM_052953	6.93643	8.7914	0.0031405	-1.85497	down	122.483	443.073	-3.61743
205278_at	GAD1	NM_000817//NM_013445	8.63493	11.1378	0.00324718	-2.50286	down	397.532	2253.24	-5.66807
206115_at	EGR3	NM_001199880//NM_001199881//NM_004430	7.5582	9.79865	0.00325833	-2.24044	down	188.472	890.607	-4.72541
225497_at	ATE1	NM_001001976//NM_007041	6.54263	7.59201	0.0032741	-1.04939	down	93.2237	192.94	-2.06965
227006_at	PPP1R14A	NM_001243947//NM_033256	6.5997	8.46045	0.00337353	-1.86075	down	96.9857	352.249	-3.63197
203407_at	PPL	NM_002705	6.81551	8.00813	0.00346375	-1.19262	down	112.635	257.446	-2.28567
200862_at	DHCR24	NM_014762	8.25455	9.63924	0.0035307	-1.38469	down	305.399	797.446	-2.61116
227365_at	ATCAY	NM_033064	8.45241	9.58216	0.00367845	-1.12976	down	350.29	766.51	-2.18822
203961_at	NEBL	NM_001173484//NM_006393//NM_016365//NM_213569	9.18	11.0122	0.00374624	-1.83217	down	580.037	2065.36	-3.56073
213479_at	NPTX2	NM_002523	7.1379	9.65222	0.00377363	-2.51431	down	140.839	804.649	-5.71326
219236_at	PAQR6	NM_001272104//NM_001272105//NM_001272106//NM_001272107//NM_001272108//NM_001272109//NM_001272110//NM_001272111//NM_001272112//NM_001272113//NM_024897//NM_198406//NR_073610	9.07869	10.2918	0.00377605	-1.21314	down	540.701	1253.57	-2.31842
204042_at	WASF3	NM_006646	9.327	10.6646	0.00394429	-1.33758	down	642.254	1623.15	-2.52727
218820_at	C14orf132	NM_001252507//NM_020215//NR_023938	9.98227	11.3492	0.00407975	-1.36691	down	1011.5	2608.82	-2.57917
232166_at	KIAA1377	NM_020802	5.45208	6.72667	0.00408999	-1.2746	down	43.7763	105.908	-2.41931
219196_at	SCG3	NM_001165257//NM_013243	6.13792	8.21853	0.0040992	-2.08061	down	70.4204	297.868	-4.22985
205373_at	CTNNA2	NM_001164883//NM_004389	8.7556	9.9997	0.00410033	-1.2441	down	432.213	1023.79	-2.36871
205031_at	EFNB3	NM_001406	8.44676	9.66161	0.0041591	-1.21485	down	348.922	809.908	-2.32117
205899_at	CCNA1	NM_001111045//NM_001111046//NM_001111047//NM_003914	5.8315	6.89202	0.00418076	-1.06052	down	56.9452	118.769	-2.08568
204160_s_at	ENPP4	NM_014936	6.71741	8.47144	0.00418392	-1.75403	down	105.231	354.943	-3.373
235798_at	TMEM170B	NM_001100829	7.81815	9.0439	0.00429897	-1.22576	down	225.682	527.82	-2.33878
210674_s_at	PCDHA1//PCDHA10//PCDHA11//PCDHA12//PCDHA13//PCDHA2//PCDHA3//PCDHA4//PCDHA5//PCDHA6//PCDHA7//PCDHA8//PCDHA9//PCDHAC1//PCDHAC2	NM_014005//NM_018898//NM_018899//NM_018900//NM_018901//NM_018902//NM_018903//NM_018904//NM_018905//NM_018906//NM_018907//NM_018908//NM_018909//NM_018910//NM_018911//NM_031410//NM_031411//NM_031495//NM_031496//NM_031497//NM_031500//NM_031501//NM_031848//NM_031849//NM_031852//NM_031856//NM_031857//NM_031859//NM_031860//NM_031861//NM_031864//NM_031865//NM_031882//NM_031883	7.73804	9.15138	0.00444513	-1.41334	down	213.492	568.643	-2.66353
227180_at	ELOVL7	NM_001104558//NM_024930	6.64959	7.9902	0.00485508	-1.34061	down	100.398	254.267	-2.53259
207010_at	GABRB1	NM_000812	7.88272	10.8172	0.00486015	-2.93449	down	236.012	1804.27	-7.64484
211538_s_at	HSPA2	NM_021979	8.83779	10.6882	0.00489416	-1.85038	down	457.551	1649.9	-3.60595
223557_s_at	TMEFF2	NM_016192	7.31443	10.5191	0.00491276	-3.20467	down	159.171	1467.45	-9.21937
208051_s_at	PAIP1	NM_006451//NM_182789//NM_183323	7.73279	8.9616	0.00500819	-1.22881	down	212.716	498.55	-2.34373
206935_at	PCDH8	NM_002590//NM_032949	6.04203	8.34695	0.00502442	-2.30491	down	65.8922	325.598	-4.94137
203724_s_at	RUFY3	NM_001037442//NM_001130709//NM_014961	8.54776	10.2825	0.00517279	-1.73474	down	374.225	1245.49	-3.32818
205618_at	PRRG1	NM_000950//NM_001142395//NM_001173486//NM_001173489//NM_001173490	7.217	8.45471	0.00523739	-1.23771	down	148.776	350.849	-2.35824
214586_at	GPR37	NM_005302	6.67532	8.05862	0.00532462	-1.3833	down	102.205	266.616	-2.60865
209763_at	CHRDL1	NM_001143981//NM_001143982//NM_001143983//NM_145234	7.56326	9.20165	0.00537974	-1.63839	down	189.133	588.806	-3.11318
206453_s_at	NDRG2	NM_016250//NM_201535//NM_201536//NM_201537//NM_201538//NM_201539//NM_201540//NM_201541	10.312	11.6715	0.00538811	-1.35952	down	1271.2	3261.9	-2.566
227933_at	LINGO1	NM_032808	8.12825	9.39738	0.00539902	-1.26913	down	279.799	674.362	-2.41016
229459_at	FAM19A5	NM_001082967//NM_015381	7.30974	8.87962	0.00565398	-1.56988	down	158.654	471.012	-2.9688
208671_at	SERINC1	NM_020755	10.3181	11.3392	0.00572692	-1.02111	down	1276.6	2590.85	-2.02948
207547_s_at	FAM107A//LOC101059937	NM_001076778//NM_007177//XR_171085//XR_171385//XR_172458	9.4206	11.0728	0.00582978	-1.65221	down	685.304	2154.02	-3.14316
204513_s_at	ELMO1	NM_001039459//NM_001206480//NM_001206482//NM_014800//NM_130442//NR_038120//NR_038121	7.46574	8.62297	0.00591287	-1.15723	down	176.771	394.251	-2.23029
218503_at	FOCAD	NM_017794	7.37716	8.49516	0.00600057	-1.11801	down	166.244	360.827	-2.17047
219288_at	C3orf14	NM_020685	8.39755	9.8879	0.00602975	-1.49035	down	337.221	947.445	-2.80956
215522_at	SORCS3	NM_014978	5.45735	6.77355	0.00615485	-1.31621	down	43.9364	109.406	-2.49011
202920_at	ANK2	NM_001127493//NM_001148//NM_020977	9.57459	10.9735	0.0063123	-1.39888	down	762.5	2010.69	-2.63697
243337_at	FREM3	NM_001168235	3.83553	4.89025	0.00661302	-1.05472	down	14.2761	29.656	-2.07731
211276_at	TCEAL2	NM_080390	8.84058	10.968	0.00793442	-2.12741	down	458.438	2003.06	-4.36932
1568603_at	CADPS	NM_003716//NM_183393//NM_183394	5.1025	6.99469	0.00821724	-1.8922	down	34.3562	127.53	-3.712
218858_at	DEPTOR	NM_022783	8.11468	9.1339	0.00825919	-1.01922	down	277.18	561.795	-2.02682
218332_at	BEX1	NM_018476	11.1614	13.0221	0.00831401	-1.86073	down	2290.42	8318.63	-3.63192
204548_at	STAR	NM_000349//NM_001007243	6.18383	7.26256	0.00857135	-1.07873	down	72.6975	153.55	-2.11217
218692_at	SYBU	NM_001099743//NM_001099744//NM_001099745//NM_001099746//NM_001099747//NM_001099748//NM_001099749//NM_001099750//NM_001099751//NM_001099752//NM_001099753//NM_001099754//NM_001099755//NM_001099756//NM_017786	9.08899	10.2763	0.00892535	-1.18731	down	544.576	1240.15	-2.27728
235251_at	OTTHUMG00000175704//RP4-555D20.2	---	6.54717	7.76366	0.00912899	-1.2165	down	93.5178	217.318	-2.32382
203408_s_at	SATB1	NM_001131010//NM_001195470//NM_002971	8.04114	9.10471	0.00935173	-1.06357	down	263.405	550.541	-2.09009
240228_at	CSMD3	NM_052900//NM_198123//NM_198124	5.677	7.01705	0.00958691	-1.34005	down	51.162	129.522	-2.5316
223177_at	NT5DC1	NM_152729	5.89323	6.92066	0.0101385	-1.02743	down	59.4345	121.151	-2.03839
241834_at	IPW//LOC100506948//SNORD107//SNORD115-13//SNORD115-26//SNORD115-7//SNORD116-28	NR_001293//NR_003299//NR_003305//NR_003343//NR_003361//NR_023915//XR_110299//XR_111482//XR_172071	6.53135	7.61315	0.0103231	-1.08179	down	92.4983	195.788	-2.11666
226623_at	PHYHIPL	NM_001143774//NM_032439	9.65462	10.8181	0.0103572	-1.16344	down	805.993	1805.35	-2.2399
234994_at	TMEM200A	NM_001258276//NM_001258277//NM_001258278//NM_052913	5.19253	6.46574	0.0107219	-1.27321	down	36.5685	88.3854	-2.41698
214954_at	SUSD5	NM_015551	4.14089	5.76704	0.0112682	-1.62615	down	17.6413	54.4566	-3.08688
206140_at	LHX2	NM_004789	8.63518	10.1224	0.0112902	-1.48727	down	397.601	1114.7	-2.80357
215143_at	DPY19L2P2	NM_182634//NR_003561//NR_027768	7.63922	8.7755	0.0119003	-1.13628	down	199.358	438.216	-2.19813
215307_at	ZNF529	NM_001145649//NM_001145650//NM_020951//NR_027239	6.44354	7.58237	0.0122963	-1.13883	down	87.0357	191.655	-2.20203
204284_at	PPP1R3C	NM_005398	8.88029	9.98556	0.0124426	-1.10527	down	471.23	1013.8	-2.15139
219310_at	SYNDIG1	NM_024893	8.14672	9.18247	0.0128017	-1.03575	down	283.405	581.03	-2.05017
220595_at	PDZRN4	NM_001164595//NM_013377	5.17882	6.26032	0.0134597	-1.0815	down	36.2227	76.6555	-2.11623
226415_at	VAT1L	NM_020927	7.92701	9.20848	0.0144441	-1.28147	down	243.37	591.599	-2.43086
229302_at	TMEM178A	NM_001167959//NM_152390	7.66407	9.12807	0.0154714	-1.464	down	202.822	559.531	-2.75873
209504_s_at	PLEKHB1	NM_001130033//NM_001130034//NM_001130035//NM_001130036//NM_021200	9.33193	10.6902	0.0160168	-1.35831	down	644.45	1652.27	-2.56384
226912_at	ZDHHC23	NM_173570	6.7693	7.83837	0.0164046	-1.06908	down	109.084	228.868	-2.09809
230577_at	LINC00844	XR_110406//XR_111074//XR_171857	7.08419	9.11957	0.0166897	-2.03538	down	135.692	556.241	-4.0993
205152_at	SLC6A1	NM_003042	9.36793	10.8893	0.0176496	-1.52137	down	660.736	1896.73	-2.87063
205259_at	NR3C2	NM_000901//NM_001166104	7.07642	8.26019	0.0197471	-1.18377	down	134.963	306.594	-2.27169
225667_s_at	FAM84A	NM_145175	8.4894	9.62215	0.0207669	-1.13275	down	359.389	788.054	-2.19276
218952_at	PCSK1N	NM_013271	7.91335	9.02715	0.0224513	-1.11381	down	241.077	521.728	-2.16416
236359_at	SCN4B	NM_001142348//NM_001142349//NM_174934//NR_024527	6.7304	7.79151	0.0230497	-1.0611	down	106.183	221.553	-2.08653
209842_at	SOX10	NM_006941	7.26195	8.36649	0.0238147	-1.10454	down	153.484	330.039	-2.15031
226809_at	LOC100216479//LOC100996884	NR_046258//NR_046259//NR_046260//XR_159393	6.89838	8.21605	0.0248522	-1.31767	down	119.294	297.357	-2.49263
219778_at	ZFPM2	NM_012082	7.09645	8.46199	0.0255918	-1.36554	down	136.85	352.625	-2.57673
1554530_at	VSTM2A	NM_182546	5.05066	6.19753	0.0260256	-1.14687	down	33.1437	73.391	-2.21433
209569_x_at	NSG1	NM_001040101//NM_014392	7.27362	8.36434	0.0261276	-1.09072	down	154.731	329.548	-2.1298
238029_s_at	SLC16A14	NM_152527	7.36166	8.52238	0.0270135	-1.16073	down	164.467	367.699	-2.2357
205109_s_at	ARHGEF4	NM_015320//NM_032995	8.14752	9.21048	0.0270959	-1.06295	down	283.562	592.42	-2.08921
206408_at	LRRTM2	NM_015564	8.84118	10.1733	0.0279107	-1.3321	down	458.627	1154.68	-2.51769
203303_at	DYNLT3	NM_006520	9.47708	10.5177	0.0281642	-1.0406	down	712.666	1466.01	-2.05708
209550_at	NDN	NM_002487	8.7291	10.2336	0.0286729	-1.50453	down	424.346	1204.01	-2.83733
206045_s_at	LOC100996400//NOL4	NM_001198546//NM_001198547//NM_001198548//NM_001198549//NM_003787//NR_036752//XR_158927//XR_159303//XR_172239	7.79485	8.84296	0.0292747	-1.04811	down	222.066	459.194	-2.06782
229849_at	WIPF3	NM_001080529	8.3689	9.51376	0.0323645	-1.14486	down	330.59	731.015	-2.21124
241998_at	C2orf80	NM_001099334	6.31332	7.89092	0.0344219	-1.5776	down	79.524	237.358	-2.98473
205590_at	RASGRP1	NM_001128602//NM_005739	6.96346	8.38402	0.0344793	-1.42055	down	124.799	334.073	-2.67688
228365_at	CPNE8	NM_153634	6.17108	7.24672	0.0355401	-1.07564	down	72.0576	151.873	-2.10766
201785_at	RNASE1	NM_002933//NM_198232//NM_198234//NM_198235	9.33093	10.5084	0.0356013	-1.17746	down	644.005	1456.6	-2.26178
205501_at	PDE10A	NM_001130690//NM_006661//NR_045597	5.34101	6.74574	0.0378944	-1.40473	down	40.5326	107.318	-2.64769
231397_at	LPPR5	NM_001010861//NM_001037317	6.40891	8.03203	0.038006	-1.62312	down	84.9719	261.747	-3.0804
225619_at	SLAIN1	NM_001040153//NM_001242868//NM_001242869//NM_001242870//NM_001242871//NM_144595	8.85086	10.085	0.0381017	-1.23416	down	461.715	1086.16	-2.35244
220460_at	SLCO1C1	NM_001145944//NM_001145945//NM_001145946//NM_017435	8.20216	9.49259	0.0381183	-1.29043	down	294.507	720.366	-2.446
221088_s_at	PPP1R9A	NM_001166160//NM_001166161//NM_001166162//NM_001166163//NM_017650	7.16876	8.18382	0.038193	-1.01506	down	143.883	290.787	-2.02099
230360_at	GLDN	NM_181789	9.23966	10.6129	0.039025	-1.37321	down	604.527	1566.01	-2.59047
206984_s_at	RIT2	NM_001272077//NM_002930	5.67215	7.14423	0.0390949	-1.47208	down	50.9902	141.458	-2.77421
219737_s_at	PCDH9	NM_020403//NM_203487	10.957	12.0574	0.0398721	-1.10038	down	1987.83	4262.13	-2.14411
213217_at	ADCY2	NM_020546	9.86929	10.8805	0.0409034	-1.01123	down	935.304	1885.22	-2.01563
1552619_a_at	ANLN	NM_018685	6.87523	8.00247	0.045099	-1.12723	down	117.396	256.438	-2.18439
200665_s_at	SPARC	NM_003118	12.8744	10.3337	4.72229e-19	2.54065	up	7508.73	1290.49	5.8185
202189_x_at	MIR4745//PTBP1	NM_002819//NM_031990//NM_031991//NM_175847//NR_039900	10.0538	8.01916	3.20063e-18	2.03464	up	1062.91	259.423	4.0972
211270_x_at	PTBP1	NM_002819//NM_031990//NM_031991//NM_175847	10.2926	8.22125	6.10813e-18	2.0714	up	1254.28	298.429	4.20295
202252_at	RAB13	NM_001272038//NM_002870//NR_073553	12.0719	10.1886	2.30937e-13	1.88334	up	4305.29	1166.98	3.68927
200058_s_at	SNRNP200	NM_014014	10.6167	9.58289	3.63574e-13	1.03385	up	1570.21	766.897	2.04748
205644_s_at	SNRPG	NM_003096	11.2414	9.88919	6.95908e-13	1.35217	up	2420.95	948.295	2.55295
202666_s_at	ACTL6A	NM_004301//NM_177989//NM_178042	8.52781	6.1275	9.51377e-13	2.40032	up	369.086	69.9134	5.27919
213051_at	ZC3HAV1	NM_020119//NM_024625	10.1343	8.32486	1.72906e-12	1.8094	up	1123.87	320.652	3.50496
201290_at	SEC11A	NM_001271918//NM_001271919//NM_001271920//NM_001271921//NM_001271922//NM_014300//NR_073518	11.5212	10.3284	4.079e-12	1.19284	up	2939.2	1285.72	2.28603
218593_at	RBM28	NM_001166135//NM_018077	8.92508	7.33536	2.99557e-11	1.58972	up	486.089	161.497	3.0099
225655_at	UHRF1	NM_001048201//NM_013282	9.14022	5.57445	3.61106e-11	3.56577	up	564.262	47.6516	11.8414
225308_s_at	TANC1	NM_001145909//NM_033394	9.77257	7.66197	5.46787e-11	2.1106	up	874.655	202.527	4.31872
201999_s_at	DYNLT1	NM_006519	10.3616	8.74234	5.56177e-11	1.61924	up	1315.67	428.26	3.07213
225912_at	TP53INP1	NM_001135733//NM_033285	9.44805	7.82894	6.71456e-11	1.61911	up	698.47	227.377	3.07186
209341_s_at	IKBKB	NM_001190720//NM_001190721//NM_001190722//NM_001242778//NM_001556//NR_033818//NR_033819//NR_040009	9.3756	8.04956	7.90558e-11	1.32603	up	664.256	264.948	2.50712
201584_s_at	DDX39A	NM_001204057//NM_005804//NM_138998//NR_038336//NR_046366	9.33164	7.43887	8.62106e-11	1.89277	up	644.321	173.509	3.71347
203107_x_at	RPS2//SNORA64	NM_002952//NR_002326	13.1479	12.0468	1.14415e-10	1.10112	up	9076.38	4230.99	2.14521
201726_at	ELAVL1	NM_001419	10.1472	8.39401	1.15063e-10	1.75315	up	1133.97	336.395	3.37095
203832_at	SNRPF	NM_003095	7.23481	6.1128	1.34796e-10	1.12201	up	150.624	69.205	2.1765
205345_at	BARD1	NM_000465	8.73245	6.63942	1.34952e-10	2.09303	up	425.333	99.693	4.26643
219329_s_at	ATRAID	NM_001170795//NM_016085//NM_080592	10.3467	9.11072	2.09176e-10	1.23597	up	1302.16	552.841	2.35539
203358_s_at	EZH2	NM_001203247//NM_001203248//NM_001203249//NM_004456//NM_152998	8.57319	5.2038	2.53284e-10	3.36939	up	380.879	36.8552	10.3345
221058_s_at	CKLF	NM_001040138//NM_001040139//NM_016326//NM_016951//NM_181640//NM_181641	7.68493	6.31222	3.05806e-10	1.3727	up	205.775	79.4637	2.58955
223590_at	ZNF700	NM_001271847//NM_001271848//NM_144566	7.12197	5.65638	4.97193e-10	1.46559	up	139.292	50.4359	2.76176
217985_s_at	BAZ1A	NM_013448//NM_182648	7.17976	5.34067	5.32203e-10	1.83909	up	144.985	40.5229	3.57784
212923_s_at	PXDC1	NM_183373	9.1997	7.62916	5.53067e-10	1.57054	up	588.012	197.973	2.97016
212709_at	NUP160	NM_015231	7.1993	5.17987	6.61635e-10	2.01943	up	146.962	36.249	4.05424
226217_at	SLC30A7	NM_001144884//NM_133496	8.97037	7.66411	6.99286e-10	1.30626	up	501.592	202.828	2.473
225356_at	LOC100996595	XR_158745//XR_159324//XR_171223	9.38428	8.11995	9.29891e-10	1.26434	up	668.268	278.194	2.40217
219110_at	GAR1	NM_018983//NM_032993	8.9047	7.56766	9.70986e-10	1.33704	up	479.271	189.711	2.52632
202484_s_at	MBD2	NM_003927//NM_015832	8.06387	6.49695	1.07653e-09	1.56692	up	267.588	90.3182	2.96272
218728_s_at	CNIH4	NM_001277197//NM_001277198//NM_001277199//NM_001277200//NM_014184//NR_102347	8.06534	6.05112	1.40955e-09	2.01422	up	267.861	66.3082	4.03963
209108_at	TSPAN6	NM_003270	10.105	8.10617	1.47763e-09	1.99882	up	1101.3	275.55	3.99673
201209_at	HDAC1	NM_004964	9.30387	7.8957	1.76e-09	1.40817	up	632.039	238.145	2.65401
218622_at	NUP37	NM_024057	8.22091	6.69763	1.93703e-09	1.52328	up	298.36	103.797	2.87445
234985_at	LDLRAD3	NM_174902	9.07512	6.83358	2.05865e-09	2.24154	up	539.365	114.055	4.729
214749_s_at	ARMCX6	NM_001009584//NM_001184768//NM_019007//NR_033669//NR_033670	11.0964	10.0963	2.07635e-09	1.00009	up	2189.57	1094.71	2.00013
227864_s_at	MVB12A	NM_138401	7.59879	6.02786	3.61294e-09	1.57094	up	193.849	65.2478	2.97097
208991_at	STAT3	NM_003150//NM_139276//NM_213662	9.79501	8.51636	4.0798e-09	1.27865	up	888.365	366.168	2.42612
202605_at	GUSB	NM_000181	10.2462	8.69972	4.18491e-09	1.54647	up	1214.54	415.794	2.92103
219038_at	MORC4	NM_001085354//NM_024657	7.47812	6.09924	4.44513e-09	1.37887	up	178.294	68.5576	2.60065
238021_s_at	CRNDE	NR_034105//NR_034106	9.1641	4.43992	4.53748e-09	4.72417	up	573.678	21.7045	26.4313
218930_s_at	TMEM106B	NM_001134232//NM_018374	7.77418	6.15863	4.60097e-09	1.61555	up	218.908	71.4387	3.06427
218478_s_at	ZCCHC8	NM_017612	9.14827	8.09404	4.6056e-09	1.05422	up	567.417	273.243	2.0766
224885_s_at	KRTCAP2	NM_173852	10.3665	9.32859	4.67974e-09	1.03794	up	1320.19	642.961	2.05329
200885_at	RHOC	NM_001042678//NM_001042679//NM_175744	9.70685	8.30593	4.89115e-09	1.40092	up	835.705	316.47	2.64071
218248_at	FAM111A	NM_001142519//NM_001142520//NM_001142521//NM_022074//NM_198847	9.15222	7.45805	6.23685e-09	1.69417	up	568.976	175.832	3.2359
218678_at	NES	NM_006617	11.4268	8.84551	7.21245e-09	2.58127	up	2752.99	460.006	5.98467
212247_at	NUP205	NM_015135	8.88634	7.44451	7.93059e-09	1.44183	up	473.212	174.189	2.71665
223639_s_at	ZNRD1	NM_014596//NM_170783	7.65227	6.48838	9.79839e-09	1.16389	up	201.169	89.7835	2.2406
212012_at	PXDN	NM_012293	10.2049	7.68783	1.63014e-08	2.51704	up	1180.24	206.19	5.72405
208932_at	PPP4C	NM_002720	8.95496	7.90991	1.63858e-08	1.04505	up	496.264	240.503	2.06344
201890_at	RRM2	NM_001034//NM_001165931	9.18362	4.87951	1.71413e-08	4.3041	up	581.492	29.436	19.7544
208999_at	SEPT8	NM_001098811//NM_001098812//NM_001098813//NM_015146	9.31149	8.1705	1.71449e-08	1.14098	up	635.385	288.116	2.20531
224906_at	ANO6	NM_001025356//NM_001142678//NM_001142679//NM_001142680//NM_001204803	10.3797	8.75423	1.83589e-08	1.62547	up	1332.3	431.804	3.08542
214808_at	LOC100996615	XR_158829//XR_159093//XR_159495//XR_171669	7.96466	6.2151	1.98348e-08	1.74956	up	249.805	74.2902	3.36255
221766_s_at	FAM46A	NM_017633	9.44884	6.8727	2.00185e-08	2.57614	up	698.85	117.189	5.96343
201031_s_at	HNRNPH1	NM_001257293//NM_005520	11.0205	9.96144	2.05127e-08	1.05906	up	2077.32	996.996	2.08358
224827_at	UBTD2	NM_152277	8.31702	6.82012	2.08841e-08	1.4969	up	318.912	112.995	2.82235
203462_x_at	EIF3B	NM_001037283//NM_003751	10.4342	9.41193	2.22242e-08	1.02224	up	1383.56	681.196	2.03107
225890_at	MGME1	NM_052865	8.1323	6.39149	2.6618e-08	1.74081	up	280.587	83.9518	3.34223
221654_s_at	USP3	NM_001256702//NM_006537//NR_046341//NR_046342	8.91505	7.48779	2.8232e-08	1.42726	up	482.723	179.494	2.68936
225415_at	DTX3L	NM_138287	9.66092	7.55189	3.22314e-08	2.10903	up	809.518	187.649	4.314
224518_s_at	ZNF559	NM_001202406//NM_001202407//NM_001202408//NM_001202409//NM_001202410//NM_001202411//NM_001202412//NM_032497	8.86844	7.4014	3.34917e-08	1.46704	up	467.376	169.061	2.76454
203344_s_at	RBBP8	NM_002894//NM_203291//NM_203292	8.74721	7.15514	3.88783e-08	1.59207	up	429.707	142.531	3.01482
218039_at	NUSAP1	NM_001129897//NM_001243142//NM_001243143//NM_001243144//NM_016359//NM_018454	9.85488	6.26107	4.17711e-08	3.59381	up	926.009	76.6954	12.0739
228242_at	N4BP2	NM_018177	7.03745	5.11214	4.36645e-08	1.92531	up	131.366	34.5867	3.79817
201011_at	RPN1	NM_002950	8.3327	7.27487	4.60861e-08	1.05783	up	322.398	154.866	2.08179
1558569_at	LOC100131541	XR_110905//XR_111212//XR_171916	8.3601	6.40846	4.6416e-08	1.95164	up	328.581	84.9454	3.86814
205383_s_at	ZBTB20	NM_001164342//NM_001164343//NM_001164344//NM_001164345//NM_001164346//NM_001164347//NM_015642	11.0365	9.45268	4.80488e-08	1.58387	up	2100.54	700.714	2.99772
227810_at	ZNF558	NM_144693	8.54939	7.19784	5.28102e-08	1.35155	up	374.648	146.814	2.55186
225625_at	ALKBH2	NM_001001655//NM_001145374//NM_001145375//NM_001205179//NM_001205180	8.36633	7.26559	5.28417e-08	1.10074	up	330.001	153.872	2.14465
211964_at	COL4A2	NM_001846	10.738	7.59898	5.58021e-08	3.13904	up	1707.91	193.874	8.80939
212684_at	ZNF3	NM_001278284//NM_001278287//NM_001278290//NM_001278291//NM_001278292//NM_017715//NM_032924	8.50946	7.29771	5.64479e-08	1.21175	up	364.421	157.336	2.31619
201277_s_at	HNRNPAB	NM_004499//NM_031266	10.668	9.3558	5.77942e-08	1.31224	up	1627.04	655.204	2.48326
203113_s_at	EEF1D	NM_001130053//NM_001130054//NM_001130055//NM_001130056//NM_001130057//NM_001195203//NM_001960//NM_032378	10.9673	9.77769	5.82108e-08	1.18958	up	2002.07	877.767	2.28086
209124_at	MYD88	NM_001172566//NM_001172567//NM_001172568//NM_001172569//NM_002468	9.4451	8.1246	6.04141e-08	1.32049	up	697.039	279.093	2.49752
201063_at	RCN1	NM_002901	9.41844	7.92279	6.49699e-08	1.49565	up	684.279	242.659	2.81992
219216_at	ETAA1	NM_019002	6.98612	5.97641	6.51288e-08	1.00971	up	126.775	62.9621	2.01351
204559_s_at	LSM7	NM_016199	8.2079	6.62292	7.00554e-08	1.58498	up	295.681	98.5592	3.00003
204766_s_at	NUDT1	NM_002452//NM_198948//NM_198949//NM_198950//NM_198952//NM_198953//NM_198954	8.17186	6.52688	7.13327e-08	1.64498	up	288.387	92.2119	3.12743
200698_at	KDELR2	NM_001100603//NM_006854	8.90716	7.16557	8.54109e-08	1.74159	up	480.09	143.566	3.34404
210705_s_at	TRIM5	NM_033034//NM_033092//NM_033093	6.43654	4.40676	8.5643e-08	2.02978	up	86.6145	21.2112	4.08343
200909_s_at	RPLP2//SNORA52	NM_001004//NR_002585	11.1962	10.1805	8.58568e-08	1.01571	up	2346.39	1160.49	2.0219
202758_s_at	RFXANK	NM_003721//NM_134440	8.00141	6.89419	9.11595e-08	1.10723	up	256.251	118.948	2.15431
202567_at	SNRPD3	NM_004175	10.4436	9.30356	9.12842e-08	1.14004	up	1392.64	631.905	2.20387
216264_s_at	LAMB2	NM_002292	9.10006	7.31405	9.18052e-08	1.78601	up	548.772	159.129	3.4486
226073_at	TMEM218	NM_001080546//NM_001258238//NM_001258239//NM_001258240//NM_001258241//NM_001258242//NM_001258243//NM_001258244//NM_001258245//NM_001258246//NM_001258247//NR_047586//NR_047587//NR_047588//NR_047589//NR_047590//NR_047591//NR_047592	9.03318	7.94678	9.48863e-08	1.0864	up	523.912	246.728	2.12343
209846_s_at	BTN3A2	NM_001197246//NM_001197247//NM_001197248//NM_001197249//NM_007047	7.47836	5.3715	9.82444e-08	2.10686	up	178.325	41.3984	4.30753
200677_at	PTTG1IP	NM_004339	11.4874	10.3878	1.03425e-07	1.09955	up	2871.12	1339.84	2.14288
208795_s_at	MCM7	NM_005916//NM_182776	9.05039	7.3427	1.08104e-07	1.70769	up	530.199	162.32	3.26638
213379_at	COQ2	NM_015697	7.6389	6.36635	1.10655e-07	1.27255	up	199.314	82.5015	2.41588
200651_at	GNB2L1//SNORD95//SNORD96A	NM_006098//NR_002591//NR_002592	11.371	10.122	1.29026e-07	1.24894	up	2648.54	1114.39	2.37667
203046_s_at	TIMELESS	NM_003920	7.70771	5.97443	1.31809e-07	1.73328	up	209.051	62.8756	3.32483
223294_at	PBDC1	NM_016500	8.15239	6.95669	1.407e-07	1.1957	up	284.521	124.215	2.29056
208642_s_at	XRCC5	NM_021141	10.0783	8.91285	1.40844e-07	1.16541	up	1081.08	481.986	2.24296
223297_at	AMMECR1L	NM_001199140//NM_031445	9.14012	8.13417	1.47552e-07	1.00595	up	564.221	280.95	2.00826
204162_at	NDC80	NM_006101	7.53909	4.27772	1.48672e-07	3.26137	up	185.991	19.3964	9.58893
235113_at	LRR1	NM_152329//NM_203466//NM_203467//NR_037792//NR_037793	7.47544	5.85281	1.548e-07	1.62263	up	177.964	57.7927	3.07936
223491_at	COMMD2	NM_016094	7.65601	6.37664	1.67723e-07	1.27937	up	201.692	83.0921	2.42733
226785_at	ATP11C	NM_001010986//NM_173694	7.8371	6.38218	1.69778e-07	1.45492	up	228.666	83.4116	2.74142
200967_at	PPIB	NM_000942	10.6227	9.21678	1.7565e-07	1.40594	up	1576.73	595.016	2.6499
213932_x_at	HLA-A	NM_001242758//NM_002116//XM_003960035//XM_003960036//XM_003960037//XM_003960038//XM_003960039//XM_003960040//XM_003960041//XM_003960042//XM_003960043//XM_003960044//XM_003960045	12.7444	11.7187	1.86341e-07	1.02565	up	6861.75	3370.42	2.03587
201697_s_at	DNMT1	NM_001130823//NM_001379	8.95383	7.58003	1.97624e-07	1.3738	up	495.874	191.345	2.59152
218902_at	NOTCH1	NM_017617	9.17481	7.69234	2.05913e-07	1.48247	up	577.955	206.836	2.79427
209620_s_at	ABCB7	NM_001271696//NM_001271697//NM_001271698//NM_001271699//NM_004299	7.38278	6.34006	2.14452e-07	1.04271	up	166.893	81.012	2.0601
219007_at	NUP43	NM_024647//NM_198887	9.50261	8.46591	2.34721e-07	1.03669	up	725.387	353.585	2.05152
208819_at	RAB8A	NM_005370	8.86666	7.84331	2.37667e-07	1.02336	up	466.8	229.652	2.03264
231876_at	TRIM56	NM_030961	7.91103	6.54735	2.42277e-07	1.36367	up	240.689	93.5297	2.5734
220206_at	ZMYM1	NM_024772	6.52225	5.46371	2.42852e-07	1.05854	up	91.9162	44.1305	2.08282
211980_at	COL4A1	NM_001845	11.1215	7.79275	2.46336e-07	3.32878	up	2227.99	221.743	10.0476
224511_s_at	TXNDC17	NM_032731	8.69544	7.59087	2.47351e-07	1.10456	up	414.56	192.788	2.15034
228184_at	DISP1	NM_032890	7.11606	5.99157	2.61293e-07	1.12449	up	138.722	63.6269	2.18025
217716_s_at	SEC61A1	NM_013336	9.99638	8.63773	2.67834e-07	1.35865	up	1021.44	398.304	2.56446
207826_s_at	ID3	NM_002167	10.2636	7.47388	2.79785e-07	2.7897	up	1229.27	177.771	6.91488
201594_s_at	PPP4R1	NM_001042388//NM_005134//NR_052003	10.1011	9.07839	2.86731e-07	1.0227	up	1098.33	540.591	2.03172
225466_at	PATL1	NM_152716	7.98235	6.91481	2.94458e-07	1.06754	up	252.887	120.661	2.09586
221540_x_at	GTF2H2	NM_001515	9.04893	7.57825	2.96046e-07	1.47067	up	529.662	191.109	2.77151
225081_s_at	CDCA7L	NM_001127370//NM_001127371//NM_018719	9.36413	6.81704	3.12053e-07	2.54709	up	658.996	112.754	5.84452
200782_at	ANXA5	NM_001154	11.7855	9.98837	3.12406e-07	1.79717	up	3530.22	1015.78	3.47538
213158_at	OTTHUMG00000175755//RP11-553L6.5	---	9.78233	8.09048	3.41298e-07	1.69185	up	880.589	272.569	3.23071
226780_s_at	C7orf55	NM_197964//NR_073058//NR_073059//NR_073060	8.88692	7.66792	3.41519e-07	1.219	up	473.403	203.364	2.32786
212219_at	PSME4	NM_014614	8.69741	7.64727	3.65121e-07	1.05014	up	415.128	200.474	2.07073
226781_at	C7orf55//C7orf55-LUC7L2	NM_001244584//NM_197964//NR_073058//NR_073059//NR_073060	7.79186	6.68948	3.65545e-07	1.10238	up	221.607	103.213	2.14708
201645_at	TNC	NM_002160	10.5936	7.36468	3.72197e-07	3.22896	up	1545.27	164.812	9.37592
212739_s_at	NME4	NM_005009	8.6352	7.59908	3.7475e-07	1.03612	up	397.607	193.888	2.05071
204820_s_at	BTN3A2//BTN3A3	NM_001197246//NM_001197247//NM_001197248//NM_001197249//NM_001242803//NM_006994//NM_007047//NM_197974	10.4386	8.75844	3.83416e-07	1.68011	up	1387.77	433.066	3.20452
202903_at	LSM5	NM_001130710//NM_001139499//NM_012322//NR_024466	7.69572	5.89773	4.26948e-07	1.798	up	207.321	59.6201	3.47738
224578_at	RCC2	NM_001136204//NM_018715	9.96776	8.93585	4.56305e-07	1.03191	up	1001.37	489.733	2.04472
212825_at	PAXIP1	NM_007349	8.13086	6.86044	4.71061e-07	1.27043	up	280.307	116.198	2.41233
1553979_at	ZNF121	NM_001008727	9.19078	7.90202	4.73567e-07	1.28876	up	584.387	239.191	2.44318
217892_s_at	LIMA1	NM_001113546//NM_001113547//NM_001243775//NM_016357	9.79609	8.1238	5.07134e-07	1.67229	up	889.034	278.938	3.18721
205596_s_at	SMURF2	NM_022739	7.50326	6.28386	5.29247e-07	1.21941	up	181.429	77.9164	2.32851
219496_at	SOWAHC	NM_023016	6.67913	5.61661	5.4665e-07	1.06252	up	102.475	49.0644	2.08858
205932_s_at	MSX1	NM_002448	8.4248	6.69208	5.48442e-07	1.73272	up	343.652	103.399	3.32355
219880_at	CTC-338M12.4//OTTHUMG00000163003	---	8.38971	7.2989	6.13664e-07	1.0908	up	335.392	157.467	2.12993
209651_at	TGFB1I1	NM_001042454//NM_001164719//NM_015927	8.20647	5.72964	6.28925e-07	2.47683	up	295.389	53.0633	5.56673
202693_s_at	STK17A	NM_004760	8.85828	6.7779	6.36702e-07	2.08037	up	464.095	109.737	4.22916
226353_at	SPPL2A	NM_032802	9.24448	7.82606	6.45273e-07	1.41841	up	606.547	226.924	2.67291
223773_s_at	SNHG12//SNORA16A//SNORA44//SNORA61	NM_053040//NR_002976//NR_002987//NR_003035//NR_024127	9.04121	7.67852	6.74703e-07	1.36269	up	526.834	204.864	2.57164
202487_s_at	H2AFV	NM_012412//NM_138635//NM_201436//NM_201516//NM_201517	8.95577	7.49606	6.87164e-07	1.45971	up	496.543	180.526	2.75053
227894_at	WDR90	NM_145294//NM_153239	7.93068	6.37219	6.97306e-07	1.55849	up	243.99	82.836	2.94545
1558620_at	ZNF621	NM_001098414//NM_198484	8.90152	7.63374	7.51539e-07	1.26778	up	478.218	198.603	2.40791
202649_x_at	RPS19	NM_001022	12.3996	11.3241	7.63258e-07	1.0755	up	5403.35	2563.93	2.10745
226416_at	ERI1	NM_153332	7.96038	6.28432	7.81271e-07	1.67606	up	249.065	77.9413	3.19554
202185_at	PLOD3	NM_001084	8.81449	7.72079	7.91636e-07	1.0937	up	450.222	210.955	2.13421
201555_at	MCM3	NM_001270472//NM_002388	8.20802	6.88219	8.04444e-07	1.32583	up	295.705	117.963	2.50677
208986_at	TCF12	NM_003205//NM_207036//NM_207037//NM_207038//NM_207040	11.2792	9.48327	8.06415e-07	1.79592	up	2485.27	715.728	3.47236
1557384_at	LOC100506639//ZNF131	NM_003432//NR_102752//XR_108576//XR_112731//XR_171498	7.44743	6.40756	8.09239e-07	1.03987	up	174.542	84.8924	2.05604
201746_at	TP53	NM_000546//NM_001126112//NM_001126113//NM_001126114//NM_001126115//NM_001126116//NM_001126117//NM_001126118//NM_001276695//NM_001276696//NM_001276697//NM_001276698//NM_001276699//NM_001276760//NM_001276761	6.6773	5.28848	8.18839e-07	1.38882	up	102.345	39.0834	2.61864
220731_s_at	NECAP2	NM_001145277//NM_001145278//NM_018090	8.74065	7.6031	8.35478e-07	1.13756	up	427.758	194.428	2.20008
203755_at	BUB1B	NM_001211	8.30615	5.70379	8.46226e-07	2.60236	up	316.519	52.1208	6.0728
202816_s_at	SS18	NM_001007559//NM_005637	6.57302	5.16176	8.5085e-07	1.41127	up	95.2089	35.7967	2.65971
203474_at	IQGAP2	NM_006633	7.65714	5.53712	9.02706e-07	2.12002	up	201.85	46.4344	4.34699
201202_at	PCNA	NM_002592//NM_182649	10.1942	8.47781	9.48719e-07	1.71639	up	1171.55	356.514	3.28613
204258_at	CHD1	NM_001270	7.76283	6.62905	9.53795e-07	1.13378	up	217.193	98.9788	2.19434
209669_s_at	SERBP1	NM_001018067//NM_001018068//NM_001018069//NM_015640	9.83133	8.62175	9.56342e-07	1.20958	up	911.012	393.918	2.3127
203964_at	NMI	NM_004688	8.7888	6.77638	1.04574e-06	2.01243	up	442.276	109.621	4.0346
214766_s_at	AHCTF1	NM_015446	7.30875	6.26085	1.07005e-06	1.0479	up	158.545	76.684	2.06751
201115_at	POLD2	NM_001127218//NM_001256879//NM_006230	7.88589	6.82677	1.10171e-06	1.05913	up	236.532	113.517	2.08367
201445_at	CNN3	NM_001839	10.0405	8.12467	1.1106e-06	1.91588	up	1053.19	279.106	3.77344
201795_at	LBR	NM_002296//NM_194442	10.193	8.73745	1.11201e-06	1.45551	up	1170.55	426.811	2.74254
204647_at	HOMER3	NM_001145721//NM_001145722//NM_001145724//NM_004838//NR_027297	8.64316	7.35309	1.1696e-06	1.29006	up	399.806	163.494	2.44539
210410_s_at	MSH5//MSH5-SAPCD1//SAPCD1	NM_001039651//NM_002441//NM_025259//NM_172165//NM_172166//NR_037846	6.82787	5.67314	1.18873e-06	1.15473	up	113.604	51.0252	2.22643
1560145_at	MKLN1	NM_001145354//NM_013255	6.91787	5.46952	1.20315e-06	1.44835	up	120.917	44.3087	2.72897
213058_at	TTC28	NM_001145418//NM_015281	8.5428	7.50969	1.21278e-06	1.03311	up	372.94	182.239	2.04643
224751_at	C7orf73	NM_001130929	8.66353	7.05586	1.24927e-06	1.60766	up	405.491	133.054	3.04758
208808_s_at	HMGB2	NM_001130688//NM_001130689//NM_002129	10.3143	8.43446	1.29098e-06	1.87983	up	1273.24	345.959	3.68032
223475_at	CRISPLD1	NM_031461	9.82579	6.57448	1.30083e-06	3.25131	up	907.525	95.305	9.52233
203213_at	CDK1	NM_001130829//NM_001170406//NM_001170407//NM_001786//NM_033379	7.99322	4.89809	1.34778e-06	3.09513	up	254.799	29.8175	8.5453
213168_at	SP3	NM_001017371//NM_001172712//NM_003111	9.03289	7.92341	1.36931e-06	1.10948	up	523.806	242.764	2.15767
204252_at	CDK2	NM_001798//NM_052827	7.72822	6.50484	1.41242e-06	1.22338	up	212.044	90.8136	2.33494
220326_s_at	ARHGEF40	NM_001278529//NM_001278530//NM_018071	8.95537	7.89417	1.41535e-06	1.0612	up	496.405	237.893	2.08667
219317_at	POLI	NM_007195	7.63563	6.20264	1.43998e-06	1.43299	up	198.864	73.6513	2.70007
1568618_a_at	GALNT1	NM_020474	8.24813	6.93125	1.45087e-06	1.31688	up	304.042	122.043	2.49126
207023_x_at	KRT10	NM_000421	10.1825	9.17653	1.45747e-06	1.00598	up	1162.09	578.642	2.0083
1556006_s_at	CTB-89H12.4//OTTHUMG00000163462	---	6.08052	4.8884	1.5065e-06	1.19212	up	67.6735	29.618	2.28488
227926_s_at	NBPF8P//OTTHUMG00000182425//RP11-640M9.2	---	7.78507	6.43416	1.50969e-06	1.35091	up	220.566	86.4716	2.55074
209282_at	PRKD2	NM_001079880//NM_001079881//NM_001079882//NM_016457	6.90589	5.85471	1.59054e-06	1.05118	up	119.917	57.8688	2.07222
202293_at	STAG1	NM_005862	6.7762	5.53554	1.59203e-06	1.24065	up	109.607	46.3836	2.36305
225297_at	HAUS1	NM_138443//NR_026978	7.04153	5.52565	1.60342e-06	1.51588	up	131.738	46.0665	2.85974
218132_s_at	TSEN34	NM_001077446//NM_024075	9.09724	8.08546	1.69356e-06	1.01178	up	547.701	271.623	2.0164
1007_s_at	DDR1//MIR4640	NM_001202521//NM_001202522//NM_001202523//NM_001954//NM_013993//NM_013994//NR_039783	11.5723	10.4109	1.72246e-06	1.16134	up	3045.11	1361.46	2.23665
224789_at	DCAF12	NM_015397	8.59289	7.56348	1.74445e-06	1.02941	up	386.116	189.163	2.04119
226670_s_at	PABPC1L	NM_001124756	8.87083	7.29323	1.75412e-06	1.57761	up	468.152	156.849	2.98474
205176_s_at	ITGB3BP	NM_001206739//NM_014288//NR_045147	8.87833	7.47171	1.76064e-06	1.40662	up	470.592	177.504	2.65116
225868_at	TRIM47	NM_033452	9.28456	7.9096	1.88597e-06	1.37496	up	623.634	240.451	2.5936
217746_s_at	PDCD6IP	NM_001162429//NM_001256192//NM_013374//NR_027867	9.78614	8.72039	1.90384e-06	1.06575	up	882.923	421.793	2.09326
217751_at	GSTK1	NM_001143679//NM_001143680//NM_001143681//NM_015917	9.50213	8.362	1.9152e-06	1.14013	up	725.149	329.013	2.20402
201095_at	DAP	NM_004394	8.88651	7.8702	1.93884e-06	1.01631	up	473.268	233.974	2.02274
214722_at	NOTCH2NL	NM_203458	10.6143	9.40109	1.94215e-06	1.21324	up	1567.59	676.097	2.31858
208627_s_at	YBX1	NM_004559	10.7861	9.11888	1.98003e-06	1.66723	up	1765.8	555.977	3.17604
204170_s_at	CKS2	NM_001827	9.23675	6.61116	2.03506e-06	2.62559	up	603.306	97.7591	6.17135
218008_at	TMEM248	NM_017994	8.47161	7.08335	2.0426e-06	1.38826	up	354.985	135.613	2.61763
204825_at	MELK	NM_001256685//NM_001256687//NM_001256688//NM_001256689//NM_001256690//NM_001256691//NM_001256692//NM_001256693//NM_014791//NR_046337	8.57404	5.97302	2.06032e-06	2.60102	up	381.105	62.8142	6.06717
226575_at	ZNF462	NM_021224	9.36614	8.18012	2.10805e-06	1.18602	up	659.916	290.043	2.27524
208782_at	FSTL1	NM_007085	10.9522	8.94629	2.29631e-06	2.00595	up	1981.31	493.291	4.01652
202052_s_at	RAI14	NM_001145520//NM_001145521//NM_001145522//NM_001145523//NM_001145525//NM_015577	8.15302	6.59145	2.33931e-06	1.56157	up	284.644	96.4323	2.95175
203775_at	SLC25A13	NM_001160210//NM_014251//NR_027662	8.6198	7.445	2.35317e-06	1.17479	up	393.385	174.249	2.25761
235217_at	LOC100216546	NR_039981	7.32509	6.08202	2.36194e-06	1.24307	up	160.351	67.744	2.36701
219372_at	IFT81	NM_001143779//NM_014055//NM_031473	8.46991	7.0025	2.46071e-06	1.46741	up	354.566	128.222	2.76526
218883_s_at	MLF1IP	NM_024629	8.07683	5.37925	2.62221e-06	2.69757	up	270.002	41.6214	6.48709
1555037_a_at	IDH1	NM_005896	9.9926	8.27058	2.65902e-06	1.72202	up	1018.76	308.811	3.29897
219161_s_at	CKLF//CKLF-CMTM1	NM_001040138//NM_001040139//NM_001202509//NM_001204098//NM_001204099//NM_016326//NM_016951//NM_181640//NM_181641	8.44886	7.08695	2.7542e-06	1.36191	up	349.429	135.952	2.57025
212168_at	RBM12	NM_001198838//NM_001198840//NM_006047//NM_152838	8.40039	7.10153	2.76386e-06	1.29886	up	337.885	137.332	2.46035
226337_at	GORAB	NM_001146039//NM_152281//NR_027397	7.8206	6.40449	2.77018e-06	1.41612	up	226.067	84.7117	2.66866
201291_s_at	TOP2A	NM_001067	8.00997	4.23331	2.77279e-06	3.77666	up	257.775	18.8084	13.7053
210054_at	HAUS3	NM_024511	6.53505	5.34891	2.79941e-06	1.18613	up	92.7352	40.7552	2.27542
200923_at	LGALS3BP	NM_005567	10.1325	8.47823	2.7995e-06	1.65432	up	1122.53	356.616	3.14774
216952_s_at	LMNB2	NM_032737	7.93915	6.88249	2.85315e-06	1.05666	up	245.427	117.988	2.08011
201792_at	AEBP1	NM_001129	9.66395	7.26996	2.85441e-06	2.39399	up	811.218	154.339	5.25609
208683_at	CAPN2	NM_001146068//NM_001748	11.1314	10.1262	2.91292e-06	1.00517	up	2243.23	1117.61	2.00718
228176_at	S1PR3	NM_005226	9.82404	7.95787	3.02458e-06	1.86617	up	906.42	248.632	3.64563
202202_s_at	LAMA4	NM_001105206//NM_001105207//NM_001105208//NM_001105209//NM_002290	8.9325	6.5211	3.02563e-06	2.4114	up	488.596	91.8432	5.31989
202418_at	YIF1A	NM_020470	8.57739	7.57709	3.05866e-06	1.00031	up	381.99	190.955	2.00042
1555938_x_at	VIM	NM_003380	7.24618	4.41629	3.05912e-06	2.82989	up	151.816	21.3519	7.11018
202642_s_at	TRRAP	NM_001244580//NM_003496	8.79259	7.62554	3.08292e-06	1.16704	up	443.438	197.477	2.24551
208812_x_at	HLA-C	NM_001243042//NM_002117	12.6872	11.3947	3.09948e-06	1.29249	up	6595.2	2692.47	2.4495
200096_s_at	ATP6V0E1	NM_003945	10.0035	8.84509	3.12362e-06	1.15837	up	1026.46	459.871	2.23206
201938_at	CDK2AP1	NM_001270433//NM_001270434//NM_004642//NR_073007//NR_073008	11.9779	10.9643	3.16537e-06	1.01355	up	4033.62	1997.95	2.01888
200943_at	HMGN1	NM_004965	11.0547	9.74561	3.19409e-06	1.30909	up	2127.14	858.461	2.47785
222848_at	CENPK	NM_001267038//NM_022145	6.75843	3.84635	3.31892e-06	2.91207	up	108.265	14.3836	7.527
225331_at	CCDC50	NM_174908//NM_178335	7.915	6.53886	3.41884e-06	1.37614	up	241.353	92.9811	2.59572
218898_at	FAM57A	NM_024792	8.9843	7.88222	3.70833e-06	1.10208	up	506.458	235.931	2.14664
209882_at	RIT1	NM_001256820//NM_001256821//NM_006912	7.32368	5.85327	3.70992e-06	1.47041	up	160.194	57.8108	2.77101
218308_at	TACC3	NM_006342	6.60987	5.12017	3.90208e-06	1.4897	up	97.6718	34.7795	2.80831
204619_s_at	VCAN	NM_001126336//NM_001164097//NM_001164098//NM_004385	9.4745	7.49245	3.90314e-06	1.98205	up	711.392	180.075	3.95053
201761_at	MTHFD2	NM_001040409//NM_006636//NR_027405	8.99193	6.72943	3.96161e-06	2.2625	up	509.143	106.111	4.79821
219030_at	TPRKB	NM_016058	7.8866	6.79107	4.08435e-06	1.09552	up	236.647	110.743	2.1369
213170_at	GPX7	NM_015696	7.33904	5.73718	4.11034e-06	1.60186	up	161.91	53.3414	3.03534
218333_at	DERL2	NM_016041	8.77716	7.77434	4.15908e-06	1.00282	up	438.722	218.932	2.00392
201377_at	UBAP2L	NM_001127320//NM_014847	9.01059	7.99711	4.50084e-06	1.01349	up	515.773	255.487	2.01878
212680_x_at	PPP1R14B	NM_138689	8.47459	7.37252	4.56596e-06	1.10207	up	355.718	165.71	2.14663
203739_at	ZNF217	NM_006526	7.1391	5.14331	4.82114e-06	1.99579	up	140.956	35.3419	3.98835
208816_x_at	ANXA2P2	NR_003573	10.2537	8.33416	4.90682e-06	1.9195	up	1220.84	322.725	3.78292
207157_s_at	GNG5	NM_005274	10.6951	9.44492	4.96407e-06	1.25015	up	1657.82	696.956	2.37865
209166_s_at	MAN2B1	NM_000528//NM_001173498	8.25049	6.98498	5.0492e-06	1.2655	up	304.54	126.674	2.40411
201948_at	GNL2	NM_013285	8.52898	7.39183	5.17404e-06	1.13715	up	369.384	167.943	2.19946
201923_at	PRDX4	NM_006406	10.1651	8.40699	5.23188e-06	1.75814	up	1148.18	339.436	3.38261
202443_x_at	NOTCH2	NM_001200001//NM_024408	9.81925	8.72593	5.29634e-06	1.09332	up	903.417	423.415	2.13365
200616_s_at	MLEC	NM_014730	8.78444	7.66435	5.41055e-06	1.12009	up	440.939	202.861	2.1736
201016_at	EIF1AX//LOC101060318	NM_001412//XM_003960102	8.17893	6.81202	5.51492e-06	1.36691	up	289.803	112.363	2.57917
218875_s_at	FBXO5	NM_001142522//NM_012177	7.05751	4.8842	5.52362e-06	2.17331	up	133.206	29.5319	4.51057
224428_s_at	CDCA7	NM_031942//NM_145810	7.99245	5.69954	5.72945e-06	2.2929	up	254.663	51.9677	4.90041
209191_at	TUBB6	NM_032525	8.9194	6.69208	5.83243e-06	2.22733	up	484.181	103.399	4.68266
218007_s_at	RPS27L	NM_015920	10.929	9.79274	6.25566e-06	1.13628	up	1949.68	886.97	2.19814
204279_at	PSMB9	NM_002800//NM_148954	9.30169	7.33939	6.33165e-06	1.9623	up	631.086	161.948	3.89684
222581_at	XPR1	NM_001135669//NM_004736	9.39339	8.12903	6.33321e-06	1.26436	up	672.498	279.95	2.4022
210125_s_at	BANF1	NM_001143985//NM_003860	9.21263	8.05351	6.47495e-06	1.15912	up	593.305	265.674	2.23321
219306_at	KIF15	NM_020242	7.24516	4.91301	6.5e-06	2.33215	up	151.709	30.1275	5.03557
202503_s_at	KIAA0101	NM_001029989//NM_014736	9.27879	7.08633	6.5101e-06	2.19246	up	621.145	135.893	4.57084
222039_at	KIF18B	NM_001080443//NM_001264573//NM_001265577	7.99259	5.55498	6.80434e-06	2.43761	up	254.689	47.0127	5.41745
219410_at	TMEM45A	NM_018004	8.38835	5.5433	6.87792e-06	2.84505	up	335.076	46.6336	7.18529
208658_at	PDIA4	NM_004911	8.04463	6.92684	6.93979e-06	1.1178	up	264.044	121.671	2.17015
203956_at	MORC2	NM_014941	8.3392	7.30939	6.98318e-06	1.02981	up	323.854	158.615	2.04175
225419_at	MPLKIP	NM_138701	8.21867	7.18242	7.15764e-06	1.03624	up	297.896	145.253	2.05088
219148_at	PBK	NM_018492	7.92825	4.87741	7.1759e-06	3.05084	up	243.579	29.3931	8.28695
227249_at	CTB-193M12.5//OTTHUMG00000184128	---	8.13678	6.45693	7.24924e-06	1.67985	up	281.46	87.8477	3.20395
223113_at	TMEM138	NM_016464//NR_028473	7.59093	6.55691	7.57041e-06	1.03402	up	192.796	94.1511	2.04773
209040_s_at	PSMB8	NM_004159//NM_148919	9.05752	7.35961	7.88231e-06	1.69791	up	532.826	164.234	3.24432
212138_at	PDS5A	NM_001100399//NM_001100400//NM_015200	8.65196	7.58279	7.89304e-06	1.06916	up	402.252	191.711	2.09822
226308_at	HAUS8	NM_001011699//NM_033417	6.6626	5.45896	8.27354e-06	1.20365	up	101.308	43.9855	2.30321
1555216_a_at	LOC101060406	XM_003960740	7.59627	6.12714	8.38973e-06	1.46912	up	193.51	69.8963	2.76853
219213_at	JAM2	NM_001270407//NM_001270408//NM_021219//NR_072999	9.80632	8.59046	8.47728e-06	1.21586	up	895.358	385.465	2.3228
204955_at	SRPX	NM_001170750//NM_001170751//NM_001170752//NM_006307	10.1053	7.24302	8.53196e-06	2.86231	up	1101.56	151.484	7.2718
1557996_at	AC004951.6//OTTHUMG00000155268	---	9.11093	7.83736	8.55771e-06	1.27357	up	552.922	228.708	2.41759
225707_at	ARL6IP6	NM_152522//NR_024526	9.46421	8.07464	8.83041e-06	1.38958	up	706.336	269.592	2.62002
224779_s_at	FAM96A	NM_001014812//NM_032231	9.68551	8.64849	8.90065e-06	1.03703	up	823.437	401.286	2.05199
209790_s_at	CASP6	NM_001226//NM_032992	6.59258	5.29731	9.00468e-06	1.29527	up	96.5082	39.3232	2.45423
209393_s_at	EIF4E2	NM_004846//XR_112445	7.72935	6.58097	9.7096e-06	1.14837	up	212.21	95.7348	2.21664
223378_at	GLIS2	NM_032575	9.26218	8.08345	9.74046e-06	1.17873	up	614.035	271.245	2.26377
201762_s_at	PSME2	NM_002818	10.3819	9.15034	9.74053e-06	1.23155	up	1334.32	568.233	2.34819
209129_at	TRIP6	NM_003302	9.49271	7.88365	9.74938e-06	1.60907	up	720.43	236.164	3.05055
204026_s_at	ZWINT	NM_001005413//NM_001005414//NM_007057//NM_032997	8.56102	6.38452	9.90868e-06	2.1765	up	377.679	83.5472	4.52054
204068_at	STK3	NM_001256312//NM_001256313//NM_006281	7.80416	6.62884	9.91874e-06	1.17532	up	223.504	98.9642	2.25843
213721_at	SOX2	NM_003106	10.4179	8.47319	9.92401e-06	1.94469	up	1368.03	355.373	3.84956
203704_s_at	RREB1	NM_001003698//NM_001003699//NM_001003700//NM_001168344//NM_002955	7.13869	5.57476	9.99491e-06	1.56394	up	140.916	47.6616	2.9566
208689_s_at	RPN2	NM_001135771//NM_002951	10.4614	9.22605	1.06894e-05	1.23536	up	1409.93	598.85	2.3544
202016_at	MEST	NM_001253900//NM_001253901//NM_001253902//NM_002402//NM_177524//NM_177525	10.5007	8.09888	1.2259e-05	2.40186	up	1448.9	274.161	5.28482
226029_at	VANGL2	NM_020335	7.61674	5.90569	1.23127e-05	1.71105	up	196.275	59.9499	3.27399
212533_at	WEE1	NM_001143976//NM_003390	8.73782	7.26606	1.24742e-05	1.47176	up	426.92	153.923	2.7736
225128_at	KDELC2	NM_153705	7.8594	6.2723	1.257e-05	1.5871	up	232.228	77.2948	3.00444
202853_s_at	RYK	NM_001005861//NM_002958	8.11705	7.10584	1.27584e-05	1.01121	up	277.635	137.743	2.0156
213413_at	STON1	NM_001198595//NM_006873	8.38989	5.9544	1.28196e-05	2.43549	up	335.435	62.0088	5.40948
234464_s_at	EME1	NM_001166131//NM_152463	7.45069	5.88621	1.30062e-05	1.56448	up	174.937	59.1459	2.95771
228765_at	GTF2IRD2	NM_173537	8.03804	6.62901	1.36662e-05	1.40904	up	262.841	98.976	2.6556
218738_s_at	RNF138	NM_001191324//NM_016271//NM_198128	9.27998	7.84803	1.37987e-05	1.43195	up	621.659	230.405	2.69812
225602_at	GLIPR2	NM_022343	8.68297	7.3508	1.38659e-05	1.33217	up	410.992	163.234	2.51781
219922_s_at	LTBP3	NM_001130144//NM_001164266//NM_021070	8.62451	7.13579	1.44757e-05	1.48871	up	394.671	140.633	2.80639
205443_at	SNAPC1	NM_003082	6.96327	5.65707	1.48336e-05	1.3062	up	124.782	50.4599	2.4729
219130_at	TRMT13	NM_019083	8.10349	7.00402	1.48935e-05	1.09947	up	275.039	128.357	2.14276
202705_at	CCNB2	NM_004701	8.33103	6.43001	1.54013e-05	1.90102	up	322.024	86.2235	3.73476
218102_at	DERA	NM_015954	9.41358	8.39152	1.56768e-05	1.02205	up	681.975	335.815	2.03081
202107_s_at	MCM2	NM_004526//NR_073375	8.78125	7.06902	1.59616e-05	1.71223	up	439.968	134.273	3.27667
229075_at	SPATA5	NM_145207	5.94606	4.9394	1.60125e-05	1.00665	up	61.6512	30.6838	2.00924
1552622_s_at	LOC441259//POLR2J2//POLR2J3//UPK3BL	NM_001015884//NM_001097615//NM_001114403//NM_032958//NM_032959//NM_145325	7.37842	6.13036	1.67137e-05	1.24806	up	166.39	70.0523	2.37522
218350_s_at	GMNN	NM_001251989//NM_001251990//NM_001251991//NM_015895	9.47888	8.09152	1.68196e-05	1.38736	up	713.555	272.767	2.61599
204244_s_at	DBF4	NM_006716	7.59536	5.54094	1.68311e-05	2.05443	up	193.389	46.5573	4.15378
1556820_a_at	DLEU2	NR_002612	6.20733	5.01482	1.69718e-05	1.19251	up	73.891	32.3304	2.2855
218662_s_at	NCAPG	NM_022346//NR_073124	7.20334	5.0178	1.74224e-05	2.18553	up	147.374	32.3973	4.54895
230312_at	LOC100507312	XR_110811//XR_110812//XR_110813//XR_113288//XR_113289	7.68897	6.05352	1.74694e-05	1.63545	up	206.352	66.4187	3.10684
204146_at	RAD51AP1	NM_001130862//NM_006479	7.59859	5.18859	1.78082e-05	2.41	up	193.823	36.4688	5.31475
228661_s_at	LOC100506029//LOC100506051	XR_110481//XR_110482//XR_112086//XR_133246//XR_171181//XR_171182	7.40027	6.38615	1.78132e-05	1.01412	up	168.928	83.6415	2.01967
202990_at	PYGL	NM_001163940//NM_002863	8.32903	6.78552	1.78577e-05	1.54351	up	321.579	110.318	2.91502
200600_at	MSN	NM_002444	9.70144	7.9243	1.78665e-05	1.77714	up	832.576	242.914	3.42746
202469_s_at	CPSF6	NM_007007	8.49365	7.23675	1.83378e-05	1.25689	up	360.448	150.827	2.38981
218984_at	PUS7	NM_019042	8.44672	7.34275	1.85656e-05	1.10396	up	348.911	162.327	2.14944
206307_s_at	FOXD1	NM_004472	7.19647	5.29719	1.873e-05	1.89928	up	146.674	39.32	3.73027
226722_at	FAM20C	NM_020223	9.48804	7.78598	1.94815e-05	1.70205	up	718.098	220.706	3.25364
214435_x_at	RALA	NM_005402	8.16661	6.93977	2.02751e-05	1.22684	up	287.338	122.766	2.34054
201012_at	ANXA1	NM_000700	10.8016	7.8928	2.08077e-05	2.90876	up	1784.82	237.668	7.5097
218627_at	DRAM1	NM_018370	7.61868	6.48884	2.08123e-05	1.12984	up	196.54	89.8122	2.18834
212460_at	SPTSSA	NM_138288	7.7186	6.08427	2.09221e-05	1.63433	up	210.635	67.8498	3.10444
219833_s_at	EFHC1	NM_001172420//NM_018100//NR_033327	8.90562	7.02603	2.11253e-05	1.87959	up	479.577	130.331	3.6797
238142_at	CTD-2574D22.3//OTTHUMG00000177146	---	7.89987	6.49452	2.26753e-05	1.40535	up	238.835	90.1664	2.64883
212698_s_at	SEPT10	NM_144710//NM_178584//NR_047585	9.32611	8.04108	2.27012e-05	1.28503	up	641.858	263.394	2.43687
221208_s_at	MSANTD2	NM_024631	7.88672	6.80654	2.281e-05	1.08018	up	236.668	111.937	2.11429
201028_s_at	CD99	NM_001122898//NM_001277710//NM_002414	9.56842	7.59759	2.28135e-05	1.97083	up	759.244	193.687	3.91994
205572_at	ANGPT2	NM_001118887//NM_001118888//NM_001147	8.70906	6.03838	2.38767e-05	2.67068	up	418.494	65.7256	6.36728
203007_x_at	LYPLA1	NM_006330	8.14354	6.70464	2.39928e-05	1.4389	up	282.781	104.303	2.71115
225470_at	NUP35	NM_001008544//NM_138285	8.49009	7.47922	2.50687e-05	1.01087	up	359.561	178.431	2.01512
1554479_a_at	CARD8	NM_001184900//NM_001184901//NM_001184902//NM_001184903//NM_001184904//NM_014959//NR_033678//NR_033679//NR_033680	8.55355	7.29204	2.60752e-05	1.2615	up	375.728	156.72	2.39745
205173_x_at	CD58	NM_001144822//NM_001779//NR_026665	7.60075	5.92503	2.76262e-05	1.67572	up	194.113	60.759	3.1948
201160_s_at	YBX3	NM_001145426//NM_003651	9.62855	7.76702	2.80067e-05	1.86152	up	791.556	217.825	3.63391
219848_s_at	ZNF432	NM_014650	8.81532	7.55558	2.8446e-05	1.25974	up	450.48	188.129	2.39453
211962_s_at	ZFP36L1	NM_001244698//NM_001244701//NM_004926	10.6288	9.34849	2.85775e-05	1.28034	up	1583.42	651.892	2.42896
202532_s_at	DHFR	NM_000791	7.93523	6.57702	2.87219e-05	1.35821	up	244.76	95.4727	2.56367
223220_s_at	PARP9	NM_001146102//NM_001146103//NM_001146104//NM_001146105//NM_001146106//NM_031458	8.72786	7.0722	2.95199e-05	1.65566	up	423.982	134.569	3.15066
204517_at	PPIC	NM_000943	8.89021	6.92012	3.19769e-05	1.97009	up	474.482	121.106	3.91792
207945_s_at	CSNK1D	NM_001893//NM_139062	7.56594	6.54894	3.27861e-05	1.017	up	189.485	93.6326	2.02371
221427_s_at	CCNL2	NM_001039577//NM_001144867//NM_001144868//NM_030937	8.3607	7.28064	3.34534e-05	1.08006	up	328.716	155.486	2.11412
228316_at	CLHC1	NM_001135598//NM_152385	6.66091	5.5092	3.37757e-05	1.15171	up	101.189	45.5444	2.22177
219588_s_at	NCAPG2	NM_017760	7.9031	6.52321	3.45768e-05	1.37989	up	239.37	91.9775	2.60248
201892_s_at	IMPDH2	NM_000884	10.4896	9.48804	3.5588e-05	1.00156	up	1437.75	718.098	2.00216
205990_s_at	WNT5A	NM_001256105//NM_003392	8.30371	6.60236	3.58423e-05	1.70135	up	315.985	97.1647	3.25206
209539_at	ARHGEF6	NM_004840	10.4692	9.36848	3.72085e-05	1.10069	up	1417.53	660.987	2.14457
204159_at	CDKN2C	NM_001262//NM_078626	10.3394	8.05983	3.77878e-05	2.27961	up	1295.63	266.839	4.85545
202123_s_at	ABL1	NM_005157//NM_007313	8.42287	7.41387	3.8627e-05	1.009	up	343.19	170.529	2.01251
200673_at	LAPTM4A	NM_014713	11.1516	10.1308	3.94109e-05	1.02084	up	2274.94	1121.16	2.0291
223499_at	C1QTNF5//MFRP	NM_001278431//NM_015645//NM_031433	8.60726	7.40604	3.98905e-05	1.20122	up	389.981	169.605	2.29934
201430_s_at	DPYSL3	NM_001197294//NM_001387	8.04824	6.53278	4.0556e-05	1.51546	up	264.705	92.59	2.85889
202096_s_at	TSPO	NM_000714//NM_001256530//NM_001256531//NM_007311//NR_046308	8.7007	7.61889	4.06813e-05	1.08181	up	416.074	196.568	2.11669
214463_x_at	HIST1H4J	NM_021968	7.96818	6.63776	4.07107e-05	1.33042	up	250.416	99.5786	2.51475
200897_s_at	PALLD	NM_001166108//NM_001166109//NM_001166110//NM_016081	10.6445	9.23479	4.08752e-05	1.40967	up	1600.67	602.49	2.65676
217975_at	WBP5	NM_001006612//NM_001006613//NM_001006614//NM_016303	10.2961	9.28901	4.09884e-05	1.00708	up	1257.28	625.562	2.00984
200990_at	TRIM28	NM_005762	8.1988	7.01819	4.25136e-05	1.18061	up	293.822	129.624	2.26672
225046_at	LOC389831	NM_001242480	8.93607	7.30784	4.31718e-05	1.62823	up	489.806	158.445	3.09133
215136_s_at	EXOSC8	NM_181503	8.03589	6.99313	4.71451e-05	1.04276	up	262.449	127.392	2.06016
203636_at	MID1	NM_000381//NM_001098624//NM_001193277//NM_001193278//NM_001193279//NM_001193280//NM_001193281//NM_033289//NM_033290//NM_033291	9.30156	8.13752	4.75282e-05	1.16404	up	631.028	281.604	2.24084
202863_at	SP100	NM_001080391//NM_001206701//NM_001206702//NM_001206703//NM_001206704//NM_003113	7.5996	5.84328	4.82654e-05	1.75633	up	193.958	57.4118	3.37837
218277_s_at	DHX40	NM_001166301//NM_024612//XM_003846599	8.56353	7.36892	5.05924e-05	1.19461	up	378.338	165.297	2.28883
200634_at	PFN1	NM_005022	7.99917	6.56416	5.0891e-05	1.43501	up	255.854	94.6258	2.70385
223381_at	NUF2	NM_031423//NM_145697	6.66117	3.82484	5.10644e-05	2.83633	up	101.207	14.1707	7.14199
223595_at	TMEM133	NM_032021	7.45223	5.8555	5.11621e-05	1.59673	up	175.123	57.9004	3.02456
209154_at	P2RX5-TAX1BP3//TAX1BP3	NM_001204698//NM_014604//NR_037928	10.7461	9.52772	5.11862e-05	1.21836	up	1717.49	738.126	2.32682
203209_at	RFC5	NM_001130112//NM_001130113//NM_001206801//NM_007370//NM_181578	7.26528	5.98593	5.45406e-05	1.27935	up	153.839	63.3787	2.4273
208659_at	CLIC1	NM_001288	10.0895	8.33139	5.4936e-05	1.75806	up	1089.5	322.105	3.38244
201663_s_at	SMC4	NM_001002799//NM_001002800//NM_005496	7.4842	5.71665	5.54848e-05	1.76755	up	179.047	52.5876	3.40475
200770_s_at	LAMC1	NM_002293	8.69611	7.39412	5.60097e-05	1.30199	up	414.753	168.21	2.46568
225538_at	ZCCHC9	NM_001131035//NM_001131036//NM_032280	8.0321	6.92115	5.60426e-05	1.11095	up	261.76	121.192	2.15988
202763_at	CASP3	NM_004346//NM_032991	8.40245	7.26416	5.70766e-05	1.13829	up	338.368	153.72	2.2012
201258_at	RPS16	NM_001020	11.2564	10.1979	5.87039e-05	1.05849	up	2446.27	1174.54	2.08275
210052_s_at	TPX2	NM_012112	8.31296	6.7065	5.99918e-05	1.60646	up	318.017	104.437	3.04504
208727_s_at	CDC42	NM_001039802//NM_001791//NM_044472	8.72487	7.70337	6.01457e-05	1.02149	up	423.104	208.424	2.03002
218585_s_at	DTL	NM_016448	7.95628	5.70873	6.02484e-05	2.24754	up	248.358	52.2998	4.74873
219274_at	TSPAN12	NM_012338	8.26202	5.50975	6.19458e-05	2.75228	up	306.985	45.5616	6.73779
226474_at	NLRC5	NM_032206	9.04783	7.56256	6.2318e-05	1.48527	up	529.26	189.042	2.79969
210512_s_at	VEGFA	NM_001025366//NM_001025367//NM_001025368//NM_001025369//NM_001025370//NM_001033756//NM_001171622//NM_001171623//NM_001171624//NM_001171625//NM_001171626//NM_001171627//NM_001171628//NM_001171629//NM_001171630//NM_001204384//NM_001204385//NM_003376	10.7575	7.9372	6.27046e-05	2.82032	up	1731.16	245.096	7.06319
207808_s_at	PROS1	NM_000313	9.26119	7.08836	6.42759e-05	2.17283	up	613.615	136.084	4.50908
212194_s_at	TM9SF4	NM_014742	7.77102	6.70297	6.49887e-05	1.06805	up	218.429	104.182	2.0966
201614_s_at	RUVBL1	NM_003707	8.13234	7.0184	6.50924e-05	1.11394	up	280.594	129.643	2.16437
204453_at	ZNF84	NM_001127372//NM_003428	7.50742	6.44953	6.52528e-05	1.0579	up	181.953	87.398	2.08189
226582_at	LOC400043	NR_026656	8.73357	7.19542	6.54841e-05	1.53815	up	425.665	146.567	2.90423
228033_at	E2F7	NM_203394	6.96274	4.75642	6.71029e-05	2.20632	up	124.737	27.0288	4.61496
211161_s_at	COL3A1	NM_000090	9.17408	4.89766	6.99484e-05	4.27642	up	577.661	29.8086	19.379
202006_at	PTPN12	NM_001131008//NM_001131009//NM_002835	9.1024	7.73365	7.01165e-05	1.36875	up	549.661	212.843	2.58247
205395_s_at	MRE11A	NM_005590//NM_005591	7.02092	6.01945	7.09657e-05	1.00147	up	129.869	64.8686	2.00204
219895_at	TMEM255A	NM_001104544//NM_001104545//NM_017938	8.30601	5.6949	7.35792e-05	2.6111	up	316.488	51.8009	6.10971
203138_at	HAT1	NM_001033085//NM_003642//NR_027862	9.08395	7.65039	7.40398e-05	1.43356	up	542.677	200.908	2.70112
220147_s_at	FAM60A	NM_001135811//NM_001135812//NM_021238	7.78706	6.51991	7.54172e-05	1.26715	up	220.87	91.7674	2.40685
218549_s_at	RMDN1	NM_016033	7.35414	6.18641	7.71122e-05	1.16773	up	163.613	72.8275	2.24658
225834_at	FAM72A//FAM72B//FAM72C//FAM72D//LOC101060656	NM_001100910//NM_001123168//NM_207418//XM_003846498//XM_003846499//XM_003846500//XM_003960127//XM_003960128//XM_003960201//XM_003960202//XM_003960203//XR_158743//XR_172495	7.18542	5.44754	7.78446e-05	1.73788	up	145.555	43.639	3.33544
205880_at	PRKD1	NM_002742	8.39652	7.08002	8.10678e-05	1.3165	up	336.979	135.3	2.49061
209626_s_at	OSBPL3	NM_015550//NM_145320//NM_145321//NM_145322//NM_145323//NM_145324	8.16491	6.10641	8.13925e-05	2.0585	up	287.001	68.8987	4.16554
235587_at	LOC202781	NR_028090	7.48631	6.47663	8.15276e-05	1.00968	up	179.309	89.0553	2.01346
224610_at	SNHG1//SNORD22//SNORD25//SNORD26//SNORD27//SNORD28//SNORD29//SNORD31	NR_000008//NR_002559//NR_002560//NR_002562//NR_002563//NR_002564//NR_002565//NR_003098	10.4185	9.27768	8.44929e-05	1.14077	up	1368.57	620.67	2.20499
207030_s_at	CSRP2	NM_001321	11.5316	9.20431	8.78707e-05	2.32732	up	2960.51	589.893	5.01872
212459_x_at	SUCLG2	NM_001177599//NM_003848	8.26643	7.09355	9.49315e-05	1.17288	up	307.924	136.575	2.25461
1556499_s_at	COL1A1	NM_000088	10.22	6.15349	9.62856e-05	4.06649	up	1192.67	71.1845	16.7547
202440_s_at	ST5	NM_005418//NM_139157//NM_213618	9.32689	8.32174	0.000100458	1.00515	up	642.204	319.958	2.00715
203764_at	DLGAP5	NM_001146015//NM_014750	7.33968	4.84986	0.000100698	2.48982	up	161.981	28.8373	5.61707
212775_at	OBSL1	NM_001173408//NM_001173431//NM_015311	8.87912	7.39068	0.000104624	1.48845	up	470.85	167.809	2.80587
219312_s_at	ZBTB10	NM_001105539//NM_001277145//NM_023929	5.58344	4.21457	0.000109289	1.36886	up	47.9493	18.5658	2.58267
208178_x_at	TRIO	NM_007118	9.05661	7.39001	0.000109699	1.6666	up	532.489	167.732	3.17465
207668_x_at	PDIA6	NM_005742	10.2662	8.9446	0.00011089	1.32157	up	1231.48	492.713	2.49938
200916_at	TAGLN2	NM_001277223//NM_001277224//NM_003564	10.3144	8.75724	0.000116816	1.55711	up	1273.3	432.706	2.94265
202269_x_at	GBP1	NM_002053	8.81707	6.23607	0.000118472	2.58099	up	451.026	75.3781	5.98351
212345_s_at	CREB3L2	NM_001253775//NM_194071	9.05883	7.94102	0.000118983	1.11781	up	533.309	245.745	2.17018
210852_s_at	AASS	NM_005763	6.85398	5.758	0.000119168	1.09597	up	115.678	54.1168	2.13757
202171_at	VEZF1	NM_007146	8.21965	7.01914	0.000121248	1.20051	up	298.1	129.709	2.29822
203044_at	CHSY1	NM_014918	10.1224	9.04651	0.000122601	1.07592	up	1114.69	528.776	2.10807
225929_s_at	RNF213	NM_001256071//NM_020914//NM_020954	8.98798	7.98774	0.000123144	1.00023	up	507.75	253.834	2.00032
203282_at	GBE1	NM_000158	10.0142	8.59027	0.000124711	1.42393	up	1034.13	385.416	2.68316
202307_s_at	TAP1	NM_000593	8.70673	7.13111	0.00012617	1.57562	up	417.817	140.178	2.98063
229435_at	GLIS3	NM_001042413//NM_152629	8.05297	5.73215	0.000128077	2.32082	up	265.574	53.1556	4.99617
201013_s_at	PAICS	NM_001079524//NM_001079525//NM_006452	10.1019	8.89923	0.00012865	1.20265	up	1098.93	477.457	2.30162
218355_at	KIF4A	NM_012310	7.44624	5.87414	0.00013074	1.5721	up	174.398	58.6534	2.97337
217996_at	PHLDA1	NM_007350	8.276	6.11995	0.00013107	2.15605	up	309.973	69.5485	4.45693
209674_at	CRY1	NM_004075	9.32001	8.04445	0.000131387	1.27556	up	639.151	264.01	2.42093
1554250_s_at	TRIM73	NM_198924	7.34538	6.10145	0.000134283	1.24393	up	162.622	68.6623	2.36843
227019_at	C1orf226	NM_001085375//NM_001135240	7.49764	6.07465	0.000135368	1.42298	up	180.723	67.399	2.68139
232024_at	GIMAP2	NM_015660	7.45881	5.64222	0.000137364	1.81659	up	175.924	49.9433	3.52248
204444_at	KIF11	NM_004523	6.84444	4.53654	0.00013765	2.3079	up	114.916	23.2078	4.95162
221561_at	SOAT1	NM_001252511//NM_001252512//NM_003101//NR_045530	7.41841	5.90336	0.000141962	1.51505	up	171.066	59.8532	2.85809
221885_at	DENND2A	NM_015689	7.45295	6.29738	0.00014281	1.15556	up	175.211	78.6504	2.22771
205573_s_at	SNX7	NM_015976//NM_152238//NR_033716	9.33015	8.11917	0.000145416	1.21098	up	643.66	278.044	2.31495
212558_at	SPRY1	NM_001258038//NM_001258039//NM_005841//NM_199327	8.88297	7.24474	0.000145816	1.63823	up	472.107	151.664	3.11284
202430_s_at	PLSCR1	NM_021105	8.21043	6.28849	0.000149415	1.92194	up	296.2	78.1672	3.78931
211721_s_at	ZNF551	NM_001270938//NM_138347//NR_073102	5.60269	4.35456	0.000151166	1.24813	up	48.5935	20.4576	2.37533
203868_s_at	VCAM1	NM_001078//NM_001199834//NM_080682	9.64745	7.0394	0.000151616	2.60805	up	801.997	131.544	6.09681
207714_s_at	SERPINH1	NM_001207014//NM_001235	8.33919	6.91328	0.000152197	1.42591	up	323.853	120.533	2.68684
227860_at	CPXM1	NM_001184699//NM_019609	7.9811	6.20379	0.000152299	1.77731	up	252.669	73.7103	3.42786
226603_at	SAMD9L	NM_152703	8.63627	6.64082	0.000159302	1.99545	up	397.903	99.7901	3.9874
208015_at	SMAD1	NM_001003688//NM_005900	7.42251	6.28747	0.000160364	1.13504	up	171.553	78.1116	2.19625
221024_s_at	SLC2A10	NM_030777	8.13087	6.24339	0.00016059	1.88747	up	280.307	75.7615	3.69987
1557684_at	ZNF286A	NM_001130842//NM_020652	7.10884	6.10485	0.000161511	1.00399	up	138.03	68.8244	2.00554
218839_at	HEY1	NM_001040708//NM_012258	10.289	8.7462	0.000161744	1.54279	up	1251.11	429.408	2.91357
206102_at	GINS1	NM_021067	8.35354	6.56725	0.000162621	1.78628	up	327.088	94.8288	3.44925
209130_at	SNAP23	NM_003825//NM_130798	8.87332	7.82949	0.000164552	1.04383	up	468.959	227.464	2.06169
213256_at	42432	NM_178450	8.11087	6.73259	0.00016868	1.37828	up	276.449	106.344	2.59958
209289_at	NFIB	NM_001190737//NM_001190738//NM_005596	10.9965	9.96496	0.00017184	1.03149	up	2042.97	999.431	2.04414
205433_at	BCHE	NM_000055	9.84392	7.4784	0.000181817	2.36552	up	918.999	178.329	5.15339
210609_s_at	TP53I3	NM_001206802//NM_004881//NM_147184	8.12656	6.808	0.000187597	1.31857	up	279.472	112.05	2.49418
225384_at	DOCK7	NM_001271999//NM_001272000//NM_001272001//NM_001272002//NM_033407	10.0213	8.83906	0.000195091	1.18224	up	1039.23	457.955	2.26928
219134_at	ELTD1	NM_022159	7.19036	5.50414	0.000195581	1.68622	up	146.054	45.3849	3.21813
213238_at	ATP10D	NM_020453	8.22232	6.99034	0.000195686	1.23198	up	298.652	127.146	2.34889
225214_at	LOC100129034	NR_027406	9.5147	8.3546	0.000196256	1.1601	up	731.493	327.329	2.23473
230165_at	SGOL2	NM_001160033//NM_001160046//NM_152524	6.88451	5.43564	0.000197659	1.44887	up	118.153	43.2805	2.72994
219918_s_at	ASPM	NM_001206846//NM_018136	6.96911	4.57975	0.000197666	2.38936	up	125.288	23.9135	5.23923
221677_s_at	DONSON	NM_017613//NM_145794//NM_145795	7.17129	6.05339	0.000197924	1.1179	up	144.136	66.4128	2.17031
204806_x_at	HLA-F	NM_001098478//NM_001098479//NM_018950	9.78346	8.53443	0.000199525	1.24903	up	881.28	370.782	2.37682
242201_at	PMS2P5	NM_174930//NR_027775//NR_027776//NR_027777	5.84229	4.71138	0.000201701	1.13091	up	57.3728	26.1979	2.18997
203554_x_at	PTTG1	NM_004219	10.2408	8.62577	0.000203007	1.61503	up	1210	395.015	3.06318
204194_at	BACH1	NM_001011545//NM_001186//NM_206866//NR_027655	7.46249	6.27194	0.000203114	1.19054	up	176.373	77.2758	2.28239
235027_at	FLJ43489	XM_927459	8.18005	7.05716	0.00020378	1.12289	up	290.028	133.173	2.17782
1553693_s_at	CBR4	NM_032783	7.10777	6.07372	0.000206571	1.03405	up	137.928	67.3553	2.04777
225580_at	MRPL50	NM_019051	7.3316	6.32985	0.000206975	1.00175	up	161.076	80.4403	2.00243
1557828_a_at	C5orf28	NM_022483	6.61317	5.48745	0.000216121	1.12573	up	97.8957	44.8628	2.18211
212067_s_at	C1R	NM_001733	9.56323	7.53806	0.000216601	2.02517	up	756.519	185.859	4.0704
200663_at	CD63	NM_001040034//NM_001257389//NM_001257390//NM_001257391//NM_001257392//NM_001257400//NM_001257401//NM_001267698//NM_001780	12.0114	10.9331	0.000221506	1.07822	up	4128.36	1955.24	2.11144
206373_at	ZIC1	NM_003412	9.88991	8.155	0.000221906	1.73491	up	948.766	285.035	3.32859
221016_s_at	TCF7L1	NM_031283	6.95725	5.88793	0.000223235	1.06932	up	124.263	59.2164	2.09845
1555920_at	CBX3	NM_007276//NM_016587	6.39344	5.14242	0.000228057	1.25102	up	84.0653	35.3201	2.3801
202870_s_at	CDC20	NM_001255	7.5367	5.70965	0.000231579	1.82706	up	185.683	52.3329	3.54812
218718_at	PDGFC	NM_016205//NR_036641	9.34267	7.96507	0.000231769	1.37759	up	649.267	249.877	2.59834
215268_at	KIAA0754	NM_015038	6.069	5.03659	0.000235516	1.03241	up	67.1354	32.822	2.04544
211623_s_at	FBL	NM_001436	9.89436	8.79175	0.000235635	1.10261	up	951.696	443.181	2.14742
202350_s_at	LOC100506558//MATN2	NM_002380//NM_030583//XR_108869//XR_133494//XR_171741	9.94305	7.67748	0.000237745	2.26557	up	984.368	204.717	4.80844
213320_at	PRMT3	NM_001145166//NM_001145167//NM_005788	8.01942	6.94201	0.000238568	1.07741	up	259.469	122.957	2.11025
220301_at	CCDC102B	NM_001093729//NM_024781	6.69367	4.46322	0.000239486	2.23044	up	103.513	22.0579	4.69279
227452_at	LINC00511//LINC00673	NR_033876//NR_036488	9.291	7.79206	0.000239636	1.49894	up	626.428	221.638	2.82635
242191_at	NBPF10	NM_001039703	8.00391	6.58401	0.000240403	1.4199	up	256.694	95.9367	2.67566
209149_s_at	TM9SF1	NM_001014842//NM_006405	7.56517	6.54941	0.00024236	1.01576	up	189.384	93.6632	2.02197
200755_s_at	CALU	NM_001130674//NM_001199671//NM_001199672//NM_001199673//NM_001199674//NM_001219//NR_074086	8.51585	7.34307	0.000243607	1.17278	up	366.039	162.362	2.25446
1558700_s_at	ZNF260	NM_001012756//NM_001166036//NM_001166037//NM_001166038	7.87253	6.48412	0.00025325	1.38841	up	234.351	89.5186	2.61791
202748_at	GBP2	NM_004120	8.73292	6.7352	0.000257897	1.99771	up	425.471	106.536	3.99366
207084_at	POU3F2	NM_005604	7.93689	6.41967	0.000260408	1.51722	up	245.043	85.6077	2.86239
223001_at	OSTC	NM_001267817//NM_001267818//NM_021227	9.50591	8.31901	0.000261716	1.1869	up	727.052	319.353	2.27664
208821_at	SNRPB	NM_003091//NM_198216	9.31977	8.23384	0.000271851	1.08593	up	639.044	301.045	2.12275
218093_s_at	ANKRD10	NM_017664	8.82972	7.59968	0.00027254	1.23004	up	454.999	193.969	2.34573
226777_at	ADAM12//ADAM12-OT1	NM_003474//NM_021641	7.60483	5.38782	0.000273288	2.217	up	194.662	41.8693	4.64927
221676_s_at	CORO1C	NM_001105237//NM_001276471//NM_014325	8.62172	7.4731	0.000273725	1.14862	up	393.909	177.676	2.21701
203022_at	RNASEH2A	NM_006397	7.78183	6.71151	0.000275189	1.07032	up	220.072	104.801	2.0999
209596_at	MXRA5	NM_015419	8.76125	6.45983	0.000275835	2.30142	up	433.91	88.0244	4.92944
208097_s_at	TMX1	NM_030755	7.06295	5.74092	0.00027754	1.32203	up	133.709	53.4797	2.50018
208103_s_at	ANP32E	NM_001136478//NM_001136479//NM_030920	8.07978	6.87719	0.000283494	1.20259	up	270.556	117.555	2.30153
202932_at	YES1	NM_005433	8.82964	7.40139	0.000288517	1.42825	up	454.973	169.06	2.69119
209417_s_at	IFI35	NM_005533	8.59242	6.88138	0.000300439	1.71104	up	385.989	117.896	3.27397
209015_s_at	DNAJB6	NM_005494//NM_058246	7.54236	6.4144	0.000301282	1.12796	up	186.413	85.2955	2.1855
205167_s_at	CDC25C	NM_001790//NM_022809	6.22545	4.99095	0.000301774	1.2345	up	74.8251	31.7998	2.353
212909_at	LYPD1	NM_001077427//NM_144586	8.68286	6.84121	0.000303303	1.84165	up	410.961	114.659	3.5842
204023_at	RFC4	NM_002916//NM_181573	8.74502	7.38762	0.000310641	1.3574	up	429.056	167.454	2.56222
217894_at	KCTD3	NM_016121	7.84756	6.42307	0.000312471	1.42449	up	230.33	85.8097	2.68419
228144_at	ZNF300	NM_001172831//NM_001172832//NM_052860	8.09325	6.65435	0.000317871	1.4389	up	273.093	100.73	2.71113
205812_s_at	TMED9	NM_017510	11.0257	9.95942	0.000319182	1.06631	up	2084.85	995.599	2.09407
206332_s_at	IFI16	NM_001206567//NM_005531	9.05904	6.99442	0.000322248	2.06461	up	533.386	127.506	4.18322
1560562_a_at	ZNF677	NM_182609	7.8253	6.78881	0.000322894	1.0365	up	226.804	110.569	2.05124
224826_at	GPCPD1	NM_019593	9.14339	8.10298	0.000324124	1.04041	up	565.503	274.941	2.05681
203857_s_at	PDIA5	NM_006810//NR_028444	8.03686	6.95692	0.000324212	1.07994	up	262.625	124.234	2.11395
213670_x_at	NSUN5P1	NM_001039575//NM_001039576//NM_145645//NR_033322	8.61996	7.60352	0.000334576	1.01645	up	393.43	194.485	2.02293
204140_at	TPST1	NM_003596	9.93179	8.71674	0.000338465	1.21505	up	976.712	420.726	2.32149
202935_s_at	SOX9	NM_000346	9.35863	7.738	0.000350372	1.62063	up	656.489	213.486	3.0751
204082_at	PBX3	NM_001134778//NM_006195//NR_024122//NR_024123	8.47501	7.37034	0.000352754	1.10466	up	355.821	165.46	2.15049
201615_x_at	CALD1	NM_004342//NM_033138//NM_033139//NM_033140//NM_033157	8.7872	7.41799	0.000353944	1.36921	up	441.785	171.016	2.58329
204092_s_at	AURKA	NM_003600//NM_198433//NM_198434//NM_198435//NM_198436//NM_198437	7.55469	6.36162	0.000357578	1.19307	up	188.013	82.2315	2.28639
200859_x_at	FLNA	NM_001110556//NM_001456	8.48381	7.24167	0.000360654	1.24215	up	357.999	151.342	2.3655
224937_at	PTGFRN	NM_020440	9.10563	7.66395	0.000364613	1.44168	up	550.895	202.805	2.71637
203695_s_at	DFNA5	NM_001127453//NM_001127454//NM_004403	10.0409	9.03593	0.000371395	1.00498	up	1053.45	524.91	2.00691
204332_s_at	AGA	NM_000027//NM_001171988//NR_033655	8.07692	6.9357	0.000381659	1.14122	up	270.019	122.421	2.20567
219511_s_at	SNCAIP	NM_001242935//NM_005460	9.28273	7.56364	0.000387761	1.71909	up	622.844	189.183	3.29228
204962_s_at	CENPA//SLC35F6	NM_001042426//NM_001809//NM_017877	7.01865	5.38817	0.000393323	1.63047	up	129.665	41.8795	3.09615
232099_at	PCDHB16	NM_020957	8.05742	5.6186	0.000393675	2.43883	up	266.395	49.1323	5.422
202478_at	TRIB2	NM_021643//NR_027303	9.17868	7.38851	0.000401301	1.79017	up	579.506	167.557	3.45856
217436_x_at	HLA-J	NR_024240	8.6821	7.50319	0.00040297	1.17891	up	410.746	181.42	2.26406
229551_x_at	ZNF367	NM_153695	7.65853	5.76362	0.000408819	1.89491	up	202.045	54.3279	3.71899
206314_at	ZKSCAN7	NM_018651//NM_025169	7.1582	6.03057	0.000409827	1.12762	up	142.834	65.3707	2.18498
200872_at	S100A10	NM_002966	10.7578	8.96353	0.000416154	1.79431	up	1731.54	499.219	3.4685
208900_s_at	TOP1	NM_003286	9.32318	8.26523	0.000417186	1.05796	up	640.557	307.667	2.08198
201506_at	TGFBI	NM_000358	9.91736	7.82255	0.000424393	2.09481	up	966.991	226.372	4.2717
230304_at	CTB-31O20.2//OTTHUMG00000175708	---	7.43483	6.33374	0.000424421	1.10109	up	173.024	80.6577	2.14517
213599_at	OIP5	NM_007280	6.21937	4.99047	0.000424894	1.2289	up	74.5106	31.7894	2.34388
223276_at	SMIM3	NM_032947	8.66095	7.02353	0.000427195	1.63743	up	404.768	130.104	3.1111
205091_x_at	RECQL	NM_002907//NM_032941	5.865	4.70145	0.000427314	1.16356	up	58.2831	26.0182	2.24009
228201_at	ARL13B	NM_001174150//NM_001174151//NM_144996//NM_182896//NR_033427	7.6329	6.50532	0.000431751	1.12758	up	198.487	90.8438	2.18492
206271_at	TLR3	NM_003265	6.13749	4.92759	0.00044512	1.20989	up	70.3991	30.4335	2.31321
208309_s_at	MALT1	NM_006785//NM_173844	6.777	5.76888	0.000445714	1.00812	up	109.668	54.5263	2.01129
204573_at	CROT	NM_001143935//NM_001243745//NM_021151	9.44411	8.43711	0.000447679	1.00699	up	696.562	346.597	2.00972
216724_at	DCLK2	NM_001040260//NM_001040261//NM_152619//NR_036614	7.19612	6.11822	0.000450821	1.0779	up	146.638	69.4652	2.11096
213007_at	FANCI	NM_001113378//NM_018193	7.82643	6.29444	0.000467695	1.53199	up	226.981	78.49	2.89184
219773_at	NOX4	NM_001143836//NM_001143837//NM_016931//NR_026571	6.52514	4.96088	0.000471186	1.56425	up	92.1005	31.144	2.95724
1553099_at	TIGD1	NM_145702	7.11003	6.04703	0.00047345	1.06299	up	138.144	66.1207	2.08926
217728_at	S100A6	NM_014624	9.41524	8.35108	0.000474214	1.06416	up	682.761	326.532	2.09095
217762_s_at	RAB31	NM_006868	11.2316	10.083	0.000478045	1.14859	up	2404.55	1084.61	2.21698
235291_s_at	FLJ32255	XR_108575//XR_112730//XR_171502	6.37663	5.33216	0.000482556	1.04447	up	83.0916	40.2848	2.06261
201798_s_at	MYOF	NM_013451//NM_133337	8.97794	7.40446	0.000494284	1.57348	up	504.229	169.42	2.97621
204844_at	ENPEP	NM_001977	7.36008	5.30607	0.000494541	2.054	up	164.287	39.5628	4.15256
222077_s_at	RACGAP1	NM_001126103//NM_001126104//NM_013277	8.31279	6.68073	0.000494789	1.63205	up	317.978	102.589	3.09954
224701_at	PARP14	NM_017554	9.06873	7.81226	0.000497179	1.25647	up	536.982	224.763	2.38911
223002_s_at	XRN2	NM_012255	8.4407	7.30406	0.000502489	1.13664	up	347.46	158.031	2.19868
205020_s_at	ARL4A	NM_001037164//NM_001195396//NM_005738//NM_212460	8.7222	7.5617	0.000517108	1.16049	up	422.322	188.929	2.23534
208930_s_at	ILF3	NM_001137673//NM_004516//NM_012218//NM_017620//NM_153464	7.61815	6.48145	0.000538287	1.1367	up	196.468	89.3535	2.19877
221591_s_at	FAM64A	NM_001195228//NM_019013	8.47307	7.21186	0.000551828	1.26121	up	355.344	148.247	2.39697
201179_s_at	GNAI3	NM_006496	7.62279	6.4019	0.000552637	1.22089	up	197.101	84.5597	2.33091
231954_at	DKFZP434I0714	NR_033797	8.12625	6.93333	0.00056196	1.19293	up	279.413	122.219	2.28616
206003_at	CEP135	NM_014645//NM_025009	6.94227	5.90991	0.000565083	1.03237	up	122.98	60.1256	2.04538
221645_s_at	ZNF83	NM_001105549//NM_001105550//NM_001105551//NM_001105552//NM_001105553//NM_001105554//NM_001242531//NM_001242538//NM_001277945//NM_001277946//NM_001277947//NM_001277948//NM_001277949//NM_001277951//NM_001277952//NM_018300//NR_003936	8.95895	7.86265	0.0005888	1.0963	up	497.636	232.752	2.13805
225975_at	PCDH18	NM_019035	9.13745	7.82781	0.000593038	1.30963	up	563.177	227.199	2.47878
232478_at	MIR181A2HG	NR_038975	8.56856	7.44732	0.000595193	1.12124	up	379.66	174.529	2.17534
230302_at	OTTHUMG00000174444//RP11-48B3.4	---	6.45074	5.1895	0.000625354	1.26124	up	87.4713	36.4919	2.39701
219493_at	SHCBP1	NM_024745	5.63759	4.0811	0.00063006	1.55649	up	49.7832	16.9252	2.94138
200790_at	ODC1	NM_002539	10.6529	9.47663	0.000677072	1.17624	up	1610.03	712.443	2.25987
204821_at	BTN3A3	NM_001242803//NM_006994//NM_197974	7.64578	6.42801	0.000684834	1.21777	up	200.267	86.104	2.32587
224320_s_at	MCM8	NM_032485//NM_182802	5.76267	4.69289	0.000703859	1.06978	up	54.2922	25.8644	2.09911
225541_at	RPL22L1	NM_001099645	8.42421	7.08446	0.00071367	1.33976	up	343.512	135.717	2.53109
207165_at	HMMR	NM_001142556//NM_001142557//NM_012484//NM_012485	7.2952	5.4768	0.000730879	1.81839	up	157.063	44.533	3.52688
205097_at	SLC26A2	NM_000112	6.666	5.45202	0.00074151	1.21398	up	101.547	43.7745	2.31976
202718_at	IGFBP2	NM_000597	8.03323	5.55921	0.000747538	2.47402	up	261.965	47.1509	5.55588
226980_at	DEPDC1B	NM_001145208//NM_018369	5.25084	3.73324	0.000748942	1.5176	up	38.0768	13.299	2.86314
205186_at	DNALI1	NM_003462	6.53536	5.25397	0.000769188	1.2814	up	92.7558	38.1594	2.43074
204240_s_at	SMC2	NM_001042550//NM_001042551//NM_001265602//NM_006444	7.18308	5.64926	0.000772551	1.53382	up	145.319	50.1877	2.89552
205499_at	SRPX2	NM_014467	7.23961	5.23576	0.000775218	2.00384	up	151.126	37.681	4.01067
204114_at	NID2	NM_007361	7.37973	5.45939	0.000781287	1.92034	up	166.54	43.9986	3.78513
204083_s_at	TPM2	NM_001145822//NM_003289//NM_213674	8.39561	6.24716	0.000782061	2.14844	up	336.767	75.9596	4.43349
206157_at	PTX3	NM_002852	7.84025	4.84308	0.000823074	2.99717	up	229.166	28.702	7.9843
201362_at	IVNS1ABP	NM_006469//NM_016389	9.00004	7.91145	0.000886679	1.08859	up	512.014	240.76	2.12665
230184_at	LOC100506421	NR_037883	9.17602	8.12194	0.000888041	1.05408	up	578.438	278.578	2.07639
210095_s_at	IGFBP3	NM_000598//NM_001013398	9.87128	7.62359	0.000898452	2.24769	up	936.592	197.21	4.74921
222811_at	FTSJD1	NM_001099642//NM_018348	7.33773	6.13832	0.000898785	1.19942	up	161.762	70.4396	2.29647
223044_at	SLC40A1	NM_014585	9.23529	7.55588	0.000903985	1.67941	up	602.697	188.169	3.20296
204709_s_at	KIF23	NM_004856//NM_138555	4.86624	3.57532	0.000909526	1.29092	up	29.1664	11.92	2.44684
203283_s_at	HS2ST1	NM_001134492//NM_012262	8.25423	6.93513	0.000912515	1.3191	up	305.33	122.372	2.4951
212815_at	ASCC3	NM_006828//NM_022091	7.92174	6.77744	0.000915386	1.1443	up	242.483	109.701	2.2104
201666_at	TIMP1	NM_003254	10.5111	8.24886	0.000931369	2.26222	up	1459.31	304.196	4.79729
202403_s_at	COL1A2	NM_000089	10.5058	7.92032	0.000931728	2.58544	up	1453.95	242.244	6.00198
205234_at	SLC16A4	NM_001201546//NM_001201547//NM_001201548//NM_001201549//NM_004696	6.62856	5.08891	0.000956605	1.53965	up	98.9453	34.0341	2.90724
202580_x_at	FOXM1	NM_001243088//NM_001243089//NM_021953//NM_202002//NM_202003	7.70058	6.41291	0.000966994	1.28767	up	208.02	85.2075	2.44134
214710_s_at	CCNB1	NM_031966	8.00619	6.18538	0.000975248	1.82081	up	257.1	72.7754	3.53279
218542_at	CEP55	NM_001127182//NM_018131	6.70839	5.11836	0.000984853	1.59003	up	104.575	34.7361	3.01055
205339_at	STIL	NM_001048166//NM_003035	6.73375	5.55729	0.000987327	1.17646	up	106.429	47.088	2.26021
206364_at	KIF14	NM_014875	6.99376	5.9185	0.00100278	1.07526	up	127.448	60.4848	2.10711
1553764_a_at	AJUBA	NM_032876//NM_198086	5.56824	4.49089	0.00101551	1.07736	up	47.447	22.4849	2.11017
218543_s_at	PARP12	NM_022750	8.27253	6.79398	0.00102069	1.47855	up	309.228	110.967	2.78668
208729_x_at	HLA-B	NM_005514	10.707	9.19639	0.00103243	1.51057	up	1671.54	586.665	2.84923
203548_s_at	LPL	NM_000237	9.16415	7.04106	0.00104269	2.12308	up	573.698	131.696	4.35624
219787_s_at	ECT2	NM_001258315//NM_001258316//NM_018098	7.92305	6.19065	0.0010503	1.7324	up	242.704	73.0419	3.32281
225129_at	CPNE2	NM_152727	8.69171	7.65356	0.00105303	1.03815	up	413.49	201.35	2.05359
203240_at	FCGBP	NM_003890	10.4129	8.63673	0.00106135	1.77614	up	1363.28	398.028	3.42508
227997_at	IL17RD	NM_017563	9.31017	7.87439	0.00107766	1.43578	up	634.807	234.654	2.70529
1552703_s_at	CARD16//CASP1	NM_001017534//NM_001223//NM_001257118//NM_001257119//NM_033292//NM_033293//NM_033294//NM_033295//NM_052889	5.76778	4.02699	0.00109649	1.7408	up	54.4848	16.3021	3.3422
227875_at	KLHL13	NM_001168299//NM_001168300//NM_001168301//NM_001168302//NM_001168303//NM_033495	7.58571	6.1693	0.00110097	1.41641	up	192.099	71.9689	2.6692
203140_at	BCL6	NM_001130845//NM_001134738//NM_001706//NM_138931	10.136	9.01759	0.00110178	1.11839	up	1125.21	518.28	2.17105
213460_x_at	NSUN5P1//NSUN5P2	NM_001039487//NM_001039575//NM_001039576//NM_032158//NM_145645//NM_148936//NM_148980//NR_033322//NR_033323	8.62369	7.62271	0.00111656	1.00098	up	394.447	197.089	2.00136
205733_at	BLM	NM_000057	8.56483	7.55576	0.00112849	1.00907	up	378.679	188.153	2.01261
226661_at	CDCA2	NM_152562	6.8677	5.79024	0.00119486	1.07746	up	116.784	55.3394	2.11032
206316_s_at	KNTC1	NM_014708	6.62043	5.55495	0.00120913	1.06548	up	98.3895	47.0118	2.09287
218802_at	CCDC109B	NM_017918	8.59094	6.96513	0.00121921	1.62581	up	385.595	124.943	3.08616
201505_at	LAMB1	NM_002291	7.45919	4.91105	0.0012325	2.54814	up	175.971	30.0866	5.84879
204860_s_at	LOC101060527//NAIP	NM_004536//NM_022892//XM_003403387//XM_003403388//XM_003403389//XM_003846791//XM_003960352	7.36893	6.34141	0.00131411	1.02752	up	165.299	81.0877	2.03852
209201_x_at	CXCR4	NM_001008540//NM_003467	8.26333	6.96767	0.00133489	1.29567	up	307.264	125.163	2.4549
217933_s_at	LAP3	NM_015907	10.6467	9.33309	0.00138902	1.3136	up	1603.15	644.97	2.48561
209408_at	KIF2C	NM_006845	8.60934	7.42543	0.00139623	1.18391	up	390.544	171.901	2.27191
223591_at	RNF135	NM_001184992//NM_032322//NM_197939	7.98132	6.84339	0.00141243	1.13792	up	252.706	114.833	2.20064
221586_s_at	E2F5	NM_001083588//NM_001083589//NM_001951	7.36995	6.36403	0.00141573	1.00592	up	165.415	82.3692	2.00822
218009_s_at	PRC1	NM_001267580//NM_003981//NM_199413//NM_199414	9.27837	7.47737	0.0014285	1.80101	up	620.967	178.201	3.48463
218768_at	NUP107	NM_020401	9.44127	7.8375	0.0014644	1.60377	up	695.192	228.73	3.03936
226769_at	FIBIN	NM_203371	10.3297	8.72167	0.00149682	1.60806	up	1286.95	422.168	3.04842
213293_s_at	TRIM22	NM_001199573//NM_006074	9.72613	8.15029	0.00152931	1.57583	up	846.946	284.108	2.98107
201261_x_at	BGN	NM_001711	8.84606	7.64034	0.00153725	1.20571	up	460.18	199.513	2.30652
223158_s_at	NEK6	NM_001145001//NM_001166167//NM_001166168//NM_001166169//NM_001166170//NM_001166171//NM_014397	8.87565	7.63256	0.00153853	1.24309	up	469.718	198.441	2.36705
201897_s_at	CKS1B	NM_001826//NR_024163	8.46414	7.4435	0.00156602	1.02064	up	353.15	174.067	2.02881
219331_s_at	KLHDC8A	NM_001271863//NM_001271864//NM_001271865//NM_018203	8.28077	6.68227	0.00158048	1.59849	up	310.999	102.699	3.02827
201136_at	PLP2	NM_002668	8.61677	7.08627	0.00161338	1.5305	up	392.561	135.888	2.88886
202934_at	HK2	NM_000189	8.4502	6.95973	0.00161722	1.49047	up	349.755	124.476	2.80981
203729_at	EMP3	NM_001425	9.37507	7.4158	0.0016397	1.95927	up	664.016	170.757	3.88865
226875_at	DOCK11	NM_144658	8.16101	7.05252	0.00165172	1.10849	up	286.226	132.746	2.1562
202954_at	UBE2C	NM_007019//NM_181799//NM_181800//NM_181801//NM_181802//NM_181803	8.80864	7.77702	0.00166058	1.03162	up	448.4	219.339	2.04433
229614_at	ZNF320	NM_207333	7.54765	6.44809	0.00167509	1.09956	up	187.099	87.3111	2.1429
200791_s_at	IQGAP1	NM_003870	10.0944	9.02822	0.00173361	1.06614	up	1093.21	522.114	2.09382
201162_at	IGFBP7	NM_001253835//NM_001553	11.6529	10.3677	0.00174794	1.2852	up	3220.07	1321.24	2.43715
205258_at	INHBB	NM_002193	8.26126	7.21437	0.00176236	1.04688	up	306.822	148.506	2.06606
203973_s_at	CEBPD	NM_005195	10.1993	8.67725	0.001776	1.52209	up	1175.73	409.366	2.87207
204051_s_at	SFRP4	NM_003014	8.00541	6.14029	0.00182771	1.86512	up	256.962	70.5361	3.64299
227870_at	IGDCC4	NM_020962	9.067	7.37163	0.00184546	1.69537	up	536.338	165.608	3.2386
206243_at	TIMP4	NM_003256	8.66355	6.60954	0.00189527	2.05401	up	405.496	97.6494	4.15257
203705_s_at	FZD7	NM_003507	6.53513	5.18846	0.00191056	1.34667	up	92.7408	36.4655	2.54325
205046_at	CENPE	NM_001813	6.85066	5.66662	0.00194471	1.18404	up	115.412	50.7951	2.27212
202887_s_at	DDIT4	NM_019058	10.0682	8.82324	0.00195278	1.24495	up	1073.56	452.96	2.3701
226676_at	ZNF521	NM_015461	7.13518	5.78773	0.00199818	1.34745	up	140.573	55.2434	2.54461
203484_at	SEC61G	NM_001012456//NM_014302	10.6958	8.02662	0.00200598	2.6692	up	1658.68	260.767	6.36078
202246_s_at	CDK4	NM_000075//NM_052984	10.7067	8.66809	0.00203718	2.03857	up	1671.19	406.777	4.10839
213089_at	LOC100272216	NR_027439	8.60894	7.50571	0.00211972	1.10323	up	390.436	181.738	2.14835
205204_at	NMB	NM_021077//NM_205858	9.23107	7.89421	0.00215183	1.33686	up	600.938	237.899	2.52602
201930_at	MCM6	NM_005915	9.81586	8.71248	0.00220723	1.10338	up	901.299	419.486	2.14858
226381_at	LOC100506748	XR_109878//XR_112381//XR_171324	7.03812	5.99588	0.00227976	1.04225	up	131.428	63.8174	2.05943
202118_s_at	CPNE3	NM_003909	8.56609	7.28677	0.00228114	1.27932	up	379.008	156.148	2.42724
204879_at	PDPN	NM_001006624//NM_001006625//NM_006474//NM_198389	7.4165	5.95767	0.00228159	1.45883	up	170.839	62.1494	2.74885
210220_at	FZD2	NM_001466	6.38858	5.25299	0.00237303	1.13559	up	83.7828	38.1336	2.19708
223434_at	GBP3	NM_018284	8.46956	6.28893	0.00242377	2.18064	up	354.48	78.1907	4.53353
214059_at	IFI44	NM_006417	8.43845	6.90801	0.0024917	1.53044	up	346.918	120.093	2.88874
220543_at	C21orf62	NM_001162495//NM_001162496//NM_019596	7.49303	6.13167	0.00254428	1.36137	up	180.147	70.1157	2.56929
219522_at	FJX1	NM_014344	9.11705	7.73655	0.00254617	1.3805	up	555.271	213.271	2.60359
202431_s_at	MYC	NM_002467	8.22505	6.90697	0.00256011	1.31808	up	299.217	120.006	2.49335
218755_at	KIF20A	NM_005733	7.41033	5.94609	0.00260642	1.46424	up	170.11	61.6526	2.75917
200660_at	S100A11	NM_005620	8.4388	7.03332	0.00265124	1.40548	up	347.002	130.991	2.64906
226490_at	NHSL1	NM_001144060//NM_020464	7.94635	6.84805	0.00266319	1.0983	up	246.654	115.204	2.14102
209398_at	HIST1H1C	NM_005319	7.65492	6.47354	0.0026889	1.18138	up	201.54	88.8649	2.26794
225681_at	CTHRC1	NM_001256099//NM_138455	8.78204	6.498	0.00278926	2.28405	up	440.209	90.3842	4.87042
225799_at	LINC00152//LOC541471	NM_052871//NR_015395//NR_024204//NR_024205//NR_024206//NR_024373	8.47458	7.04288	0.00281295	1.4317	up	355.715	131.861	2.69764
202075_s_at	PLTP	NM_001242920//NM_001242921//NM_006227//NM_182676	9.3713	8.01503	0.00284721	1.35627	up	662.282	258.681	2.56023
1558233_s_at	ATF1	NM_005171	5.77696	4.66708	0.00290519	1.10988	up	54.8327	25.4058	2.15828
236841_at	LOC100134445	XM_001720526	7.97309	6.91976	0.00290714	1.05333	up	251.269	121.076	2.07531
1552557_a_at	ZDHHC15	NM_001146256//NM_001146257//NM_144969	6.24286	5.23451	0.00298777	1.00834	up	75.7334	37.6484	2.0116
202465_at	PCOLCE	NM_002593	8.69079	7.06435	0.00305474	1.62645	up	413.228	133.838	3.08752
215629_s_at	DLEU2//DLEU2L	NR_002612//NR_002771	6.06939	5.02516	0.00306667	1.04423	up	67.1536	32.563	2.06227
202132_at	WWTR1	NM_001168278//NM_001168280//NM_015472	7.59573	6.54058	0.00307605	1.05515	up	193.439	93.0916	2.07794
220298_s_at	SPATA6	NM_019073	6.50791	5.47747	0.00307909	1.03044	up	91.0074	44.5535	2.04265
227099_s_at	C11orf96	NM_001145033	10.5003	8.93013	0.00315358	1.57016	up	1448.45	487.795	2.96938
204127_at	RFC3	NM_002915//NM_181558	8.28691	7.18713	0.00315462	1.09979	up	312.327	145.727	2.14323
230022_at	CLEC18A	NM_001136214//NM_001271197//NM_182619	5.92278	4.85128	0.00318329	1.0715	up	60.6644	28.8656	2.10161
204913_s_at	SOX11	NM_003108	6.64238	4.42425	0.00324073	2.21813	up	99.8974	21.4699	4.6529
204271_s_at	EDNRB	NM_000115//NM_001122659//NM_001201397//NM_003991//NR_047024	9.27679	7.69829	0.0032484	1.57849	up	620.284	207.69	2.98658
226319_s_at	ALYREF	NM_005782	6.65877	5.37905	0.00332003	1.27972	up	101.039	41.6155	2.42792
225464_at	FRMD6	NM_001042481//NM_001267046//NM_001267047//NM_152330	7.83992	6.70557	0.00338438	1.13435	up	229.114	104.37	2.1952
217966_s_at	FAM129A	NM_052966	7.17641	5.91189	0.00344003	1.26451	up	144.648	60.2085	2.40246
202081_at	IER2	NM_004907	10.3861	9.34426	0.0034817	1.04184	up	1338.22	649.984	2.05885
206302_s_at	LOC100996752//LOC101060261//NUDT4//NUDT4P1	NM_019094//NM_199040//NR_002212//XM_003846516//XM_003960271	8.02609	6.89	0.00348714	1.13609	up	260.672	118.603	2.19785
218847_at	IGF2BP2	NM_001007225//NM_006548	7.81611	6.73176	0.00361735	1.08434	up	225.363	106.283	2.12041
206432_at	HAS2	NM_005328	6.20964	4.93006	0.00364667	1.27957	up	74.0094	30.4858	2.42767
218986_s_at	DDX60	NM_017631	6.56111	5.2042	0.00365303	1.35691	up	94.4261	36.8655	2.56137
221729_at	COL5A2	NM_000393	8.75375	6.85556	0.00369615	1.89819	up	431.66	115.806	3.72745
205381_at	LRRC17	NM_001031692//NM_005824	7.63754	5.84215	0.0037274	1.79538	up	199.126	57.3671	3.47108
209642_at	BUB1	NM_004336	6.04342	4.77433	0.00377014	1.26909	up	65.9553	27.3664	2.41009
238429_at	TMEM71	NM_001145153//NM_144649	6.33115	4.99371	0.00380553	1.33744	up	80.5131	31.8609	2.52702
1558692_at	C1orf85	NM_001256604//NM_001256605//NM_001256608//NM_001256609//NM_144580	5.31417	4.21385	0.00388236	1.10032	up	39.7855	18.5565	2.14402
205405_at	SEMA5A	NM_003966	8.66795	7.40443	0.00391064	1.26352	up	406.737	169.416	2.40082
206201_s_at	MEOX2	NM_005924	6.6146	3.42802	0.00407155	3.18658	up	97.9926	10.7631	9.10451
202237_at	NNMT	NM_006169	9.08962	6.29984	0.0040778	2.78978	up	544.813	78.7842	6.91526
213139_at	SNAI2	NM_003068	6.469	4.66368	0.00421425	1.80532	up	88.5857	25.3459	3.49507
201850_at	CAPG	NM_001256139//NM_001256140//NM_001747	7.95302	6.924	0.00429006	1.02902	up	247.798	121.431	2.04064
202376_at	SERPINA3	NM_001085	12.1513	10.3864	0.00434633	1.76492	up	4548.81	1338.46	3.39855
212724_at	RND3	NM_001254738//NM_005168	9.8505	8.50867	0.00437422	1.34183	up	923.198	364.221	2.53472
213943_at	TWIST1	NM_000474	6.3281	4.68147	0.00444191	1.64663	up	80.3431	25.6604	3.13101
203065_s_at	CAV1	NM_001172895//NM_001172896//NM_001172897//NM_001753	8.12064	6.6217	0.00446768	1.49894	up	278.327	98.4761	2.82634
208146_s_at	CPVL	NM_019029//NM_031311	8.63471	7.25359	0.00451569	1.38112	up	397.472	152.598	2.6047
223599_at	TRIM6	NM_001003818//NM_001198644//NM_001198645//NM_058166	6.4349	5.36452	0.00454914	1.07038	up	86.5164	41.1986	2.09998
202619_s_at	PLOD2	NM_000935//NM_182943	7.87654	6.18975	0.00455239	1.6868	up	235.004	72.996	3.21941
1569003_at	VMP1	NM_030938	8.76805	7.14785	0.00461438	1.6202	up	435.961	141.813	3.07419
219703_at	MNS1	NM_018365	7.07682	5.6377	0.00469149	1.43913	up	135.001	49.787	2.71157
204971_at	CSTA	NM_005213	7.07833	5.63724	0.00475502	1.44109	up	135.142	49.7713	2.71525
204205_at	APOBEC3G	NM_021822	7.42137	6.22898	0.00480031	1.1924	up	171.418	75.0082	2.28532
232235_at	DSEL	NM_032160	8.28181	6.58892	0.00489325	1.69288	up	311.223	96.2639	3.23302
228049_x_at	LOC100507303	XR_109242//XR_111621//XR_172115	7.08433	6.02578	0.00490479	1.05856	up	135.705	65.1537	2.08285
205559_s_at	PCSK5	NM_001190482//NM_006200	8.18015	6.71121	0.00514897	1.46894	up	290.049	104.78	2.76818
208161_s_at	ABCC3	NM_001144070//NM_003786//NM_020037//NM_020038	9.14004	7.17857	0.00535961	1.96146	up	564.19	144.866	3.89457
1553530_a_at	ITGB1	NM_002211//NM_033666//NM_033667//NM_033668//NM_033669//NM_133376	7.26873	6.04716	0.0053973	1.22157	up	154.208	66.1266	2.33201
201744_s_at	LUM	NM_002345	7.59718	4.79518	0.00547463	2.802	up	193.633	27.7648	6.97404
200701_at	NPC2	NM_006432	10.7846	9.70606	0.00575607	1.07853	up	1763.95	835.248	2.11189
208070_s_at	REV3L	NM_002912	9.28057	8.15966	0.00580963	1.1209	up	621.912	285.959	2.17483
225283_at	ARRDC4	NM_183376	9.57107	8.18965	0.00594471	1.38142	up	760.64	291.965	2.60525
204698_at	ISG20	NM_002201	7.06078	5.87149	0.00597151	1.18929	up	133.508	58.5458	2.2804
201147_s_at	TIMP3	NM_000362	7.64758	6.44718	0.00609831	1.2004	up	200.517	87.2557	2.29803
201559_s_at	CLIC4	NM_013943	7.3626	6.35062	0.00612701	1.01198	up	164.575	81.6069	2.01668
1569316_at	TRIM24	NM_003852//NM_015905	6.5601	5.37489	0.00618733	1.18521	up	94.3598	41.4956	2.27397
221489_s_at	SPRY4	NM_001127496//NM_030964	9.40235	7.97406	0.00621082	1.42829	up	676.691	251.438	2.69128
205227_at	IL1RAP	NM_001167928//NM_001167929//NM_001167930//NM_001167931//NM_002182//NM_134470	9.0288	7.57493	0.00625832	1.45387	up	522.322	190.669	2.73942
226851_at	LYPLAL1	NM_138794	7.68938	6.45116	0.00629062	1.23822	up	206.412	87.497	2.35907
204033_at	TRIP13	NM_001166260//NM_004237	7.6119	6.55668	0.00646253	1.05522	up	195.618	94.1363	2.07803
1557227_s_at	TPR	NM_003292	5.681	4.60857	0.0064673	1.07243	up	51.3041	24.396	2.10297
213342_at	YAP1	NM_001130145//NM_001195044//NM_001195045//NM_006106	7.15287	5.94874	0.00662123	1.20413	up	142.307	61.7658	2.30398
218729_at	LXN	NM_020169	6.75827	5.68117	0.00664174	1.0771	up	108.254	51.3102	2.10978
1564494_s_at	P4HB	NM_000918	6.37863	5.37536	0.00677933	1.00327	up	83.2068	41.5092	2.00454
202728_s_at	LTBP1	NM_000627//NM_001166264//NM_001166265//NM_001166266//NM_206943	7.55572	6.48535	0.00690038	1.07036	up	188.147	89.5953	2.09996
202950_at	CRYZ	NM_001130042//NM_001130043//NM_001134759//NM_001889	8.45176	7.3499	0.00715047	1.10186	up	350.134	163.133	2.14631
236915_at	C4orf47	NM_001114357	7.07507	5.58837	0.00719647	1.48669	up	134.836	48.1136	2.80246
213844_at	HOXA5	NM_019102	7.88531	6.43019	0.00724079	1.45513	up	236.437	86.2342	2.7418
204836_at	GLDC	NM_000170	9.18779	8.06703	0.00758019	1.12076	up	583.179	268.175	2.17462
206632_s_at	APOBEC3B	NM_001270411//NM_004900	6.44126	4.99786	0.00776253	1.4434	up	86.8984	31.9525	2.71961
203316_s_at	SNRPE	NM_003094	10.439	9.35048	0.00777997	1.08847	up	1388.16	652.793	2.12649
209156_s_at	COL6A2	NM_001849//NM_058174//NM_058175	6.88187	4.88094	0.00781561	2.00093	up	117.937	29.4652	4.00258
1555427_s_at	SYNCRIP	NM_001159673//NM_001159674//NM_001159675//NM_001159676//NM_001159677//NM_001253771//NM_006372	7.73772	6.73631	0.00807604	1.0014	up	213.444	106.619	2.00194
1557359_at	LOC285758	NR_038863	6.86908	5.57171	0.00828071	1.29737	up	116.895	47.5609	2.4578
201096_s_at	ARF4	NM_001660	7.39954	6.28708	0.00855535	1.11246	up	168.843	78.0906	2.16214
203963_at	CA12	NM_001218//NM_206925	8.93037	7.15473	0.00866082	1.77564	up	487.876	142.492	3.4239
208690_s_at	PDLIM1	NM_020992	9.95829	8.53383	0.008733	1.42446	up	994.822	370.63	2.68414
227196_at	RHPN2	NM_033103	8.86034	7.56362	0.00878191	1.29672	up	464.758	189.18	2.4567
223501_at	TNFSF13B	NM_001145645//NM_006573	8.02078	6.67356	0.00882185	1.34722	up	259.714	102.08	2.54422
203570_at	LOXL1	NM_005576	6.92797	5.63724	0.00883945	1.29073	up	121.766	49.7712	2.44653
204249_s_at	LMO2	NM_001142315//NM_001142316//NM_005574	10.0895	8.9214	0.00906171	1.16806	up	1089.51	484.853	2.24709
206893_at	SALL1	NM_001127892//NM_002968	6.75145	5.42341	0.00914266	1.32803	up	107.743	42.9151	2.5106
212406_s_at	PCMTD2	NM_001104925//NM_018257	9.13561	8.03062	0.00914623	1.105	up	562.461	261.491	2.15098
219492_at	CHIC2	NM_012110	6.77572	5.76847	0.00935314	1.00725	up	109.571	54.511	2.01007
209692_at	EYA2	NM_005244//NM_172110//NM_172111//NM_172112//NM_172113	7.22139	6.21246	0.00936915	1.00893	up	149.23	74.1545	2.01242
209291_at	ID4	NM_001546	11.4965	9.99486	0.0094235	1.50163	up	2889.28	1020.36	2.83162
1562415_a_at	SPOCD1	NM_144569	7.35152	6.00758	0.00948322	1.34394	up	163.316	64.3371	2.53844
218829_s_at	CHD7	NM_017780	8.46432	7.25871	0.00976597	1.20561	up	353.194	153.14	2.30635
218541_s_at	C8orf4	NM_020130	7.49737	5.29362	0.00982901	2.20374	up	180.689	39.2229	4.60673
219181_at	LIPG	NM_006033	5.8778	4.67075	0.00997923	1.20704	up	58.8022	25.4705	2.30864
217478_s_at	HLA-DMA	NM_006120	9.27895	8.0589	0.0100064	1.22005	up	621.217	266.668	2.32955
208937_s_at	ID1	NM_002165//NM_181353	8.19489	6.53946	0.0100163	1.65543	up	293.027	93.0193	3.15018
213906_at	MYBL1	NM_001080416//NM_001144755	7.57281	6.27615	0.0100882	1.29666	up	190.39	77.5012	2.4566
201286_at	SDC1	NM_001006946//NM_002997	6.10739	5.08423	0.0100909	1.02316	up	68.9458	33.9239	2.03236
204641_at	NEK2	NM_001204182//NM_001204183//NM_002497	6.60476	5.43221	0.0101563	1.17255	up	97.3267	43.1777	2.2541
204822_at	TTK	NM_001166691//NM_003318	6.77117	5.57697	0.0102992	1.1942	up	109.226	47.7348	2.28818
215599_at	GUSBP3//GUSBP9//LOC100653061//LOC101060519	NR_027386//NR_033968//XM_003403394//XM_003403395//XM_003403396//XM_003960351//XM_003960983	6.99504	5.9015	0.0103823	1.09355	up	127.561	59.776	2.13398
231738_at	PCDHB7	NM_018940	7.37546	5.49191	0.0105945	1.88354	up	166.048	45.0019	3.6898
219863_at	HERC5	NM_016323	8.4146	7.08062	0.0106158	1.33398	up	341.23	135.356	2.52098
205893_at	NLGN1	NM_014932	7.39241	6.28619	0.0108077	1.10622	up	168.011	78.0427	2.1528
210145_at	PLA2G4A	NM_024420	6.48391	5.24152	0.0108875	1.24239	up	89.5057	37.8316	2.3659
225353_s_at	C1QC	NM_001114101//NM_172369	8.53229	7.39285	0.0112419	1.13944	up	370.234	168.062	2.20296
218983_at	C1RL	NM_016546	6.22431	4.90906	0.0113917	1.31525	up	74.7658	30.0451	2.48845
202291_s_at	MGP	NM_000900//NM_001190839	8.23706	6.16295	0.0117706	2.07411	up	301.719	71.6528	4.21085
206011_at	CASP1	NM_001223//NM_001257118//NM_001257119//NM_033292//NM_033293//NM_033294//NM_033295	6.61522	5.58895	0.0117891	1.02627	up	98.0347	48.1328	2.03676
204736_s_at	CSPG4	NM_001897	6.229	5.194	0.0118246	1.035	up	75.0095	36.6059	2.04911
1555233_at	RHOJ	NM_020663	6.77677	5.4656	0.0118253	1.31118	up	109.651	44.1884	2.48144
215078_at	LOC100129518//SOD2	NM_000636//NM_001024465//NM_001024466//NR_037166	7.05816	4.66869	0.011878	2.38947	up	133.266	25.434	5.23966
1552701_a_at	CARD16	NM_001017534//NM_052889	8.58201	7.50823	0.0119867	1.07379	up	383.216	182.054	2.10495
211990_at	HLA-DPA1	NM_001242524//NM_001242525//NM_033554	11.8559	10.588	0.0121147	1.2679	up	3706.58	1539.21	2.4081
201841_s_at	HSPB1	NM_001540	10.191	9.08335	0.0124241	1.10763	up	1168.93	542.451	2.15491
202953_at	C1QB	NM_000491	9.72807	8.3055	0.0126652	1.42257	up	848.088	316.377	2.68063
1555564_a_at	CFI	NM_000204	5.89921	4.54565	0.012704	1.35355	up	59.6812	23.3549	2.55541
219167_at	RASL12	NM_016563	8.02262	7.00633	0.0127661	1.01629	up	260.046	128.563	2.02271
219107_at	BCAN	NM_021948//NM_198427	9.0104	7.46396	0.0127779	1.54644	up	515.704	176.553	2.92095
227628_at	GPX8	NM_001008397	6.27695	5.00959	0.013405	1.26736	up	77.5441	32.2134	2.4072
202458_at	PRSS23	NM_007173	9.02687	7.63784	0.0137144	1.38903	up	521.624	199.168	2.61902
201487_at	CTSC	NM_001114173//NM_001814//NM_148170	9.41481	8.15406	0.0139068	1.26075	up	682.561	284.851	2.3962
225864_at	FAM84B	NM_174911	8.29365	6.93273	0.0140561	1.36092	up	313.79	122.169	2.56849
207876_s_at	FLNC	NM_001127487//NM_001458	8.67982	7.67276	0.01424	1.00706	up	410.096	204.047	2.00982
219666_at	MS4A6A	NM_001247999//NM_022349//NM_152851//NM_152852	9.34595	8.19004	0.0145387	1.15591	up	650.744	292.044	2.22824
204451_at	FZD1	NM_003505	8.16038	6.95938	0.0147796	1.201	up	286.101	124.447	2.29898
227055_at	METTL7B	NM_152637	10.5378	8.93232	0.015054	1.60548	up	1486.6	488.537	3.04297
229638_at	IRX3	NM_024336	6.38232	5.06324	0.0155049	1.31909	up	83.4201	33.4338	2.49508
223737_x_at	CHST9	NM_001243848//NM_001256316//NM_031422	6.44682	4.88762	0.0156017	1.5592	up	87.2341	29.602	2.9469
206584_at	LY96	NM_001195797//NM_015364	7.65825	6.27771	0.0171606	1.38055	up	202.006	77.585	2.60367
230964_at	FREM2	NM_207361	6.8268	4.9832	0.0172132	1.8436	up	113.52	31.6295	3.58905
212543_at	AIM1	NM_001624	7.4409	6.0688	0.0176261	1.3721	up	173.753	67.1259	2.58847
218232_at	C1QA	NM_015991	9.11167	7.85589	0.0179653	1.25578	up	553.204	231.663	2.38797
204416_x_at	APOC1	NM_001645	9.92078	8.78592	0.0180296	1.13485	up	969.285	441.394	2.19596
205539_at	AVIL	NM_006576	6.89393	5.72529	0.0181055	1.16864	up	118.927	52.9034	2.248
209101_at	CTGF	NM_001901	7.8373	6.57829	0.0181398	1.25902	up	228.698	95.5568	2.39332
200951_s_at	CCND2	NM_001759	7.22716	5.98587	0.0181464	1.24129	up	149.828	63.3761	2.3641
209312_x_at	HLA-DRB1//HLA-DRB4//HLA-DRB5//LOC100507709//LOC100507714	NM_001243965//NM_002124//NM_002125//NM_021983//XM_003119259//XM_003119260//XM_003119261//XM_003119291//XM_003119292//XM_003119293//XM_003403849//XM_003403850//XM_003403851//XM_003846744	11.4371	10.1322	0.0182214	1.30489	up	2772.75	1122.28	2.47065
200664_s_at	DNAJB1	NM_006145	8.23684	7.08	0.01898	1.15684	up	301.672	135.298	2.22968
208296_x_at	TNFAIP8	NM_001077654//NM_014350	6.34041	5.22315	0.0193691	1.11726	up	81.0312	37.3529	2.16934
225911_at	NPNT	NM_001033047//NM_001184690//NM_001184691//NM_001184692//NM_001184693//NM_198278	8.43468	6.45444	0.0209385	1.98023	up	346.012	87.6964	3.94557
207261_at	CNGA3	NM_001079878//NM_001298	7.24462	6.18626	0.0214871	1.05836	up	151.652	72.8196	2.08257
208306_x_at	HLA-DRB1//LOC100507709//LOC100507714	NM_001243965//NM_002124//XM_003119259//XM_003119260//XM_003119261//XM_003119291//XM_003119292//XM_003119293//XM_003403849//XM_003403850//XM_003403851//XM_003846744	11.5153	10.4489	0.022104	1.06642	up	2927.26	1397.77	2.09423
204472_at	GEM	NM_005261//NM_181702	8.45852	7.05855	0.0221084	1.39997	up	351.777	133.302	2.63895
229380_at	ILDR2	NM_199351	8.30455	7.16203	0.022522	1.14252	up	316.168	143.214	2.20766
206025_s_at	TNFAIP6	NM_007115	6.56728	5.22333	0.0229192	1.34395	up	94.8303	37.3576	2.53845
204070_at	RARRES3	NM_004585	8.18942	7.0138	0.02337	1.17562	up	291.917	129.23	2.2589
208370_s_at	RCAN1	NM_004414//NM_203417//NM_203418	10.5436	9.39387	0.0239117	1.14974	up	1492.6	672.723	2.21875
214660_at	ITGA1	NM_181501	4.47995	3.47745	0.0244038	1.0025	up	22.3152	11.1382	2.00347
224724_at	SULF2	NM_001161841//NM_018837//NM_198596	9.07364	7.99763	0.0249747	1.07602	up	538.814	255.579	2.10821
213338_at	TMEM158	NM_015444	9.43995	8.16302	0.0254875	1.27693	up	694.557	286.625	2.42323
209395_at	CHI3L1	NM_001276	11.2758	8.52371	0.0263994	2.75211	up	2479.49	368.038	6.73704
223854_at	PCDHB10//PCDHB9	NM_018930//NM_019119	8.26696	7.12117	0.0268032	1.14579	up	308.036	139.215	2.21267
218149_s_at	ZNF395	NM_018660	8.63769	7.62466	0.0271929	1.01302	up	398.293	197.357	2.01814
214657_s_at	MIR612//NEAT1	NR_002802//NR_028272//NR_030343	6.50924	5.49128	0.0274582	1.01796	up	91.0914	44.9821	2.02506
200974_at	ACTA2	NM_001141945//NM_001613	10.1908	8.94438	0.0280479	1.24639	up	1168.76	492.636	2.37246
201641_at	BST2	NM_004335	8.75373	7.38157	0.0280671	1.37216	up	431.654	166.753	2.58858
205479_s_at	PLAU	NM_001145031//NM_002658	8.83073	7.73718	0.0285022	1.09355	up	455.317	213.365	2.13398
215017_s_at	FNBP1L	NM_001024948//NM_001164473//NM_017737	9.32671	8.32291	0.0285261	1.0038	up	642.126	320.218	2.00527
201860_s_at	PLAT	NM_000930//NM_000931//NM_033011	9.1868	7.89493	0.0286928	1.29187	up	582.775	238.018	2.44844
223343_at	MS4A7	NM_021201//NM_206938//NM_206939//NM_206940	9.17215	7.90862	0.0288075	1.26353	up	576.889	240.288	2.40082
204595_s_at	STC1	NM_003155	8.04915	7.02599	0.0291516	1.02316	up	264.872	130.327	2.03237
215193_x_at	HLA-DRB1//HLA-DRB3//HLA-DRB4//LOC100507709//LOC100507714	NM_001243965//NM_002124//NM_021983//NM_022555//XM_003119259//XM_003119260//XM_003119261//XM_003119291//XM_003119292//XM_003119293//XM_003403849//XM_003403850//XM_003403851//XM_003846462//XM_003846463//XM_003846464//XM_003846744	11.1003	9.7756	0.0291984	1.32474	up	2195.52	876.494	2.50488
202952_s_at	ADAM12	NM_003474//NM_021641	6.99048	5.84379	0.0303027	1.14669	up	127.158	57.4324	2.21406
215506_s_at	DIRAS3	NM_004675	7.4714	6.19634	0.0312702	1.27506	up	177.467	73.3306	2.42009
204670_x_at	HLA-DRB1//HLA-DRB4//LOC100507709//LOC100507714	NM_001243965//NM_002124//NM_021983//XM_003119259//XM_003119260//XM_003119261//XM_003119291//XM_003119292//XM_003119293//XM_003403849//XM_003403850//XM_003403851//XM_003846744	11.8686	10.8402	0.0321035	1.02841	up	3739.48	1833.29	2.03977
204469_at	PTPRZ1	NM_001206838//NM_001206839//NM_002851	12.4144	11.2749	0.0327439	1.13945	up	5458.89	2477.96	2.20297
204463_s_at	EDNRA	NM_001166055//NM_001256283//NM_001957//NR_045958	5.13459	3.91637	0.0328325	1.21822	up	35.1291	15.0989	2.3266
231726_at	PCDHB14	NM_018934	7.47743	6.34807	0.0328628	1.12936	up	178.21	81.4628	2.18762
200986_at	SERPING1	NM_000062//NM_001032295	9.32966	8.08744	0.0373749	1.24222	up	643.44	271.996	2.36563
228325_at	KIAA0146	NM_001080394	6.90938	5.8391	0.0374862	1.07028	up	120.207	57.2459	2.09984
201842_s_at	EFEMP1	NM_001039348//NM_001039349//NM_004105	10.8732	9.49334	0.0396188	1.37987	up	1875.7	720.742	2.60245
204304_s_at	PROM1	NM_001145847//NM_001145848//NM_001145849//NM_001145850//NM_001145851//NM_001145852//NM_006017	6.86079	5.45055	0.0423094	1.41024	up	116.226	43.7299	2.65781
235944_at	HMCN1	NM_031935	5.0318	3.9137	0.0424326	1.1181	up	32.7132	15.071	2.17061
227038_at	SGMS2	NM_001136257//NM_001136258//NM_152621	5.53854	4.44135	0.0432812	1.09718	up	46.48	21.726	2.13937
219295_s_at	PCOLCE2	NM_013363	6.14344	4.62712	0.0440874	1.51632	up	70.6901	24.7116	2.8606
201137_s_at	HLA-DPB1	NM_002121	10.461	9.45805	0.0444455	1.00293	up	1409.51	703.326	2.00406
202820_at	AHR	NM_001621	8.07922	7.01987	0.0449959	1.05935	up	270.451	129.775	2.084
230472_at	IRX1	NM_024337	6.07761	4.80651	0.045047	1.2711	up	67.5372	27.9836	2.41346
205890_s_at	GABBR1//UBD	NM_001470//NM_006398//NM_021903//NM_021904//NM_021905	7.11185	6.05549	0.0450849	1.05635	up	138.318	66.5098	2.07966
205741_s_at	DTNA	NM_001128175//NM_001198938//NM_001198939//NM_001198940//NM_001198941//NM_001198942//NM_001198943//NM_001198944//NM_001198945//NM_001390//NM_001391//NM_001392//NM_032975//NM_032978//NM_032979//NM_032980//NM_032981	9.78166	8.69962	0.0452712	1.08204	up	880.183	415.762	2.11703
204865_at	CA3	NM_005181	5.78465	3.86919	0.0459712	1.91546	up	55.1256	14.6131	3.77235
1556606_at	NAV2	NM_001111018//NM_001111019//NM_001244963//NM_145117//NM_182964	8.10559	6.99127	0.0466104	1.11432	up	275.44	127.228	2.16493
203423_at	RBP1	NM_001130992//NM_001130993//NM_002899	8.47582	7.29334	0.0475655	1.18248	up	356.022	156.861	2.26967
202901_x_at	CTSS	NM_001199739//NM_004079	6.22525	5.1476	0.0481942	1.07765	up	74.8147	35.4472	2.1106
219304_s_at	PDGFD	NM_025208//NM_033135	7.9566	6.75619	0.0492679	1.20041	up	248.414	108.098	2.29805
202833_s_at	SERPINA1	NM_000295//NM_001002235//NM_001002236//NM_001127700//NM_001127701//NM_001127702//NM_001127703//NM_001127704//NM_001127705//NM_001127706//NM_001127707	7.49648	6.46631	0.0493211	1.03017	up	180.578	88.4206	2.04226
226884_at	LRRN1	NM_020873	7.81374	6.34474	0.0498996	1.469	up	224.994	81.2749	2.7683

## Sheet: GSE4290(FC>2，P<0.05)-DEGs
Probe Set ID	Gene Symbol	Accession Number	AVG(T)	AVG(N)	p	T-N	regulation	2AVG(T)	2AVG(N)	FC
219752_at	RASAL1	NM_001193520//NM_001193521//NM_004658	8.46423	10.0093	2.56863e-30	-1.5451	down	353.172	1030.64	-2.91824
1554308_s_at	GABRA2	NM_000807//NM_001114175	4.94301	6.44977	5.28532e-28	-1.50676	down	30.7606	87.4129	-2.84171
205984_at	CRHBP	NM_001882	6.54473	7.97647	9.74264e-28	-1.43173	down	93.36	251.858	-2.69771
241672_at	SERTM1	NM_203451	5.55383	8.03901	2.1465e-24	-2.48518	down	46.9752	263.016	-5.59903
221086_s_at	FEZF2	NM_018008	5.09976	6.89277	2.17787e-24	-1.79301	down	34.2911	118.831	-3.46537
237509_at	OTTHUMG00000173210//RP11-215H22.1	---	5.88203	8.01726	7.51644e-24	-2.13523	down	58.9748	259.081	-4.39308
226794_at	STXBP5	NM_001127715//NM_139244	5.31273	6.85162	1.02413e-23	-1.53889	down	39.7458	115.49	-2.90571
207729_at	CDH9	NM_016279	6.02151	7.61317	2.60035e-23	-1.59166	down	64.9614	195.791	-3.01396
206084_at	PTPRR	NM_001207015//NM_001207016//NM_002849//NM_130846//NR_073474	5.47348	7.90343	3.38438e-23	-2.42995	down	44.4307	239.426	-5.38875
223913_s_at	MIR7-3HG	NM_174947//NR_027148	5.62453	7.57642	1.69246e-22	-1.95189	down	49.3348	190.867	-3.86881
230765_at	KIAA1239	NM_001144990	5.21336	7.88204	2.39681e-22	-2.66868	down	37.1004	235.902	-6.35848
229160_at	MUM1L1	NM_001171020//NM_152423	5.85282	8.34208	2.45153e-22	-2.48926	down	57.7928	324.5	-5.61489
213921_at	SST	NM_001048	7.35078	10.7644	3.18763e-22	-3.41358	down	163.232	1739.38	-10.6559
240402_at	KIRREL3	NM_001161707//NM_032531	7.38987	9.0791	3.56063e-22	-1.68924	down	167.715	540.857	-3.22486
1554801_at	FNDC9	NM_001001343	7.04703	8.71977	4.23753e-22	-1.67274	down	132.242	421.612	-3.18819
220030_at	STYK1	NM_018423	4.94772	7.2192	4.35398e-22	-2.27148	down	30.8611	149.003	-4.82819
205795_at	NRXN3	NM_001105250//NM_001272020//NM_004796//NM_138970//NR_073546//NR_073547	6.99754	9.26752	6.32373e-22	-2.26998	down	127.782	616.313	-4.82318
206577_at	VIP	NM_003381//NM_194435	4.8225	6.51821	1.00835e-21	-1.69572	down	28.2954	91.6597	-3.23938
212880_at	WDR7	NM_015285//NM_052834	9.62805	11.0226	1.802e-21	-1.39459	down	791.284	2080.39	-2.62913
204499_at	AGTPBP1	NM_015239	7.2899	8.44615	1.89244e-21	-1.15625	down	156.487	348.775	-2.22878
1552897_a_at	KCNG3	NM_133329//NM_172344	5.36794	6.4025	2.93452e-21	-1.03456	down	41.2963	84.5952	-2.0485
205738_s_at	FABP3	NM_004102	7.30015	8.69354	3.34945e-21	-1.39339	down	157.603	414.016	-2.62696
207307_at	HTR2C	NM_000868//NM_001256760//NM_001256761	5.07613	7.16398	4.9617e-21	-2.08784	down	33.734	143.407	-4.25112
1557180_at	C11orf87	NM_207645	4.48415	6.2495	5.1301e-21	-1.76534	down	22.3803	76.0829	-3.39955
219499_at	SEC61A2	NM_001142627//NM_001142628//NM_018144//NR_024576//NR_024577	8.14753	9.37997	5.93152e-21	-1.23243	down	283.565	666.272	-2.34963
232549_at	RBM11	NM_144770	5.1005	6.39587	9.17008e-21	-1.29537	down	34.3086	84.2069	-2.4544
206376_at	SLC6A15	NM_001146335//NM_018057//NM_182767	6.7581	8.64516	9.18418e-21	-1.88706	down	108.24	400.361	-3.69881
219140_s_at	RBP4	NM_006744	6.6756	9.40926	1.22241e-20	-2.73366	down	102.225	679.938	-6.65142
206161_s_at	SYT5	NM_003180	6.18445	7.56931	1.36177e-20	-1.38486	down	72.7286	189.929	-2.61147
233095_at	OTTHUMG00000175728//RP11-389G6.3	---	5.34014	7.46503	1.43866e-20	-2.12489	down	40.5082	176.684	-4.36169
238727_at	OTTHUMG00000180633//RP11-384O8.1	---	6.05434	8.37745	1.46461e-20	-2.32311	down	66.4566	332.556	-5.00411
240532_at	SLC32A1	NM_080552	6.90662	8.79153	1.48223e-20	-1.8849	down	119.978	443.112	-3.69329
239787_at	KCTD4	NM_198404	7.62999	9.25612	1.57187e-20	-1.62613	down	198.087	611.46	-3.08683
207149_at	CDH12	NM_004061	5.61633	7.82335	2.25248e-20	-2.20702	down	49.055	226.497	-4.6172
232429_at	OTTHUMG00000172365//RP11-353B9.1	---	5.42648	6.59327	2.46529e-20	-1.16679	down	43.0063	96.5542	-2.24512
205148_s_at	CLCN4	NM_001256944//NM_001830	7.84054	9.14748	2.87085e-20	-1.30694	down	229.213	567.11	-2.47416
214652_at	DRD1	NM_000794	5.84725	7.11251	2.9567e-20	-1.26525	down	57.5703	138.382	-2.4037
207035_at	SLC30A3	NM_003459	8.89738	9.89895	2.99238e-20	-1.00156	down	476.847	954.727	-2.00217
208678_at	ATP6V1E1	NM_001039366//NM_001039367//NM_001696	10.6206	11.6884	3.12924e-20	-1.06771	down	1574.46	3300.24	-2.0961
209444_at	RAP1GDS1	NM_001100426//NM_001100427//NM_001100428//NM_001100429//NM_001100430//NM_021159	9.12242	10.3611	3.14834e-20	-1.23863	down	557.343	1315.19	-2.35975
232720_at	LINGO2	NM_001258282//NM_152570	6.41328	8.13197	3.43446e-20	-1.71869	down	85.2293	280.521	-3.29137
210408_s_at	CPNE6	NM_006032	7.53154	9.65228	3.89803e-20	-2.12073	down	185.021	804.683	-4.34914
1558295_a_at	PPFIA2	NM_001220473//NM_001220474//NM_001220475//NM_001220476//NM_001220477//NM_001220478//NM_001220479//NM_001220480//NM_003625//NR_038265	7.25523	9.46651	4.20039e-20	-2.21128	down	152.771	707.462	-4.63086
210240_s_at	CDKN2D	NM_001800//NM_079421	7.93054	9.03721	4.53753e-20	-1.10668	down	243.966	525.378	-2.15349
1554486_a_at	GFOD1	NM_001242628//NM_001242629//NM_001242630//NM_018988//NM_033069//NR_038459	5.09818	6.18677	4.64686e-20	-1.08859	down	34.2534	72.8454	-2.12666
230137_at	TMEM155	NM_152399	7.15293	9.96331	4.90982e-20	-2.81038	down	142.314	998.289	-7.01471
206375_s_at	HSPB3	NM_006308	6.89262	7.96695	6.91065e-20	-1.07433	down	118.819	250.202	-2.10575
206460_at	AJAP1	NM_001042478//NM_018836	6.6366	7.73017	6.95793e-20	-1.09357	down	99.4983	212.33	-2.13401
1552715_a_at	RXFP1	NM_001253727//NM_001253728//NM_001253729//NM_001253730//NM_001253732//NM_001253733//NM_021634//NR_045579//NR_045580//NR_045581//NR_045582//NR_045583//NR_045584	5.1114	6.90822	7.34736e-20	-1.79681	down	34.5689	120.11	-3.47452
229373_at	CTC-251I16.1//OTTHUMG00000163182	---	7.08764	8.28444	7.78173e-20	-1.1968	down	136.017	311.792	-2.29231
210381_s_at	CCKBR	NM_176875	7.22878	8.87653	7.8702e-20	-1.64775	down	149.996	470.005	-3.13345
229925_at	SLC6A17	NM_001010898	9.04753	10.3314	8.4427e-20	-1.28384	down	529.149	1288.4	-2.43486
1553037_a_at	SYN2	NM_003178//NM_133625	6.19892	7.76277	9.48638e-20	-1.56385	down	73.4615	217.183	-2.95642
203414_at	MMD	NM_012329	9.99552	11.342	1.15347e-19	-1.34644	down	1020.83	2595.8	-2.54284
206906_at	ICAM5	NM_003259	6.8041	8.49825	1.47234e-19	-1.69415	down	111.747	361.599	-3.23586
213045_at	MAST3	NM_015016	8.80236	10.7791	1.48543e-19	-1.97678	down	446.453	1757.29	-3.93612
1557107_at	SLC26A4-AS1	NR_028137	5.21645	7.20708	1.5248e-19	-1.99063	down	37.1799	147.756	-3.97409
213636_at	KIAA1045	NM_015297	7.37816	9.76423	1.5651e-19	-2.38607	down	166.36	869.613	-5.22731
225060_at	LRP11	NM_032832	8.52677	10.2039	1.61428e-19	-1.67711	down	368.82	1179.44	-3.19787
227702_at	CYP4X1	NM_178033	5.63445	8.25761	1.96794e-19	-2.62317	down	49.6749	306.048	-6.16101
205744_at	DOC2A	NM_003586	7.49146	8.85856	2.23267e-19	-1.3671	down	179.951	464.187	-2.57952
204675_at	SRD5A1	NM_001047	6.39679	8.36327	2.61863e-19	-1.96647	down	84.2611	329.302	-3.90812
1554333_at	DNAJA4	NM_001130182//NM_001130183//NM_018602	5.06993	7.00326	2.77461e-19	-1.93333	down	33.5894	128.29	-3.81935
228715_at	ZCCHC12	NM_173798	7.66279	9.5177	3.01523e-19	-1.85491	down	202.642	733.016	-3.6173
1566040_at	LOC101060059	XR_171089	5.47343	7.34184	3.09196e-19	-1.86841	down	44.4291	162.224	-3.6513
235125_x_at	FAM73A	NM_001270384//NM_198549	8.46037	9.85746	3.32461e-19	-1.39709	down	352.23	927.667	-2.6337
1558680_s_at	PDE1A	NM_001003683//NM_001258312//NM_001258313//NM_001258314//NM_005019	6.18058	8.03747	3.63572e-19	-1.85689	down	72.5337	262.736	-3.62226
221874_at	KIAA1324	NM_001267048//NM_001267049//NM_020775//NR_049773//NR_049774	6.09767	7.36214	3.7217e-19	-1.26447	down	68.483	164.523	-2.40239
223239_at	GSKIP	NM_001271904//NM_001271905//NM_001271906//NM_016472	8.81155	10.0223	3.77661e-19	-1.21073	down	449.305	1039.93	-2.31454
225841_at	HENMT1	NM_001102592//NM_144584	7.36031	8.99418	4.28565e-19	-1.63387	down	164.314	509.94	-3.10344
218175_at	CCDC92	NM_025140	10.3559	11.5379	5.00271e-19	-1.18208	down	1310.47	2973.49	-2.26903
226313_at	C10orf35	NM_145306	7.9836	9.09037	5.09158e-19	-1.10677	down	253.106	545.097	-2.15363
212791_at	C1orf216	NM_152374	9.28815	10.5518	6.14667e-19	-1.26367	down	625.191	1501.12	-2.40106
204729_s_at	STX1A	NM_001165903//NM_004603	8.59086	10.6201	6.32108e-19	-2.02921	down	385.572	1573.84	-4.08182
1552666_a_at	LRRC7	NM_020794	5.52762	6.90061	6.3476e-19	-1.37299	down	46.1297	119.479	-2.59006
206384_at	CACNG3	NM_006539	7.35982	9.75943	6.65845e-19	-2.39961	down	164.258	866.724	-5.2766
212976_at	LRRC8B	NM_001134476//NM_015350	6.82698	9.18255	8.64869e-19	-2.35557	down	113.534	581.061	-5.11795
237384_x_at	CTB-85P21.2//OTTHUMG00000175439	---	5.35304	7.94785	9.27731e-19	-2.59481	down	40.8718	246.911	-6.0411
206690_at	ASIC2	NM_001094//NM_183377	6.98025	8.13105	9.46983e-19	-1.1508	down	126.26	280.343	-2.22036
218111_s_at	CMAS	NM_018686	7.4327	8.77186	1.05298e-18	-1.33917	down	172.769	437.113	-2.53005
203157_s_at	GLS	NM_001256310//NM_014905	8.34735	10.4482	1.09478e-18	-2.10082	down	325.688	1397.04	-4.28952
221288_at	GPR22	NM_005295	6.54425	8.41702	1.17039e-18	-1.87276	down	93.3291	341.803	-3.66234
1559760_at	LOC401220	XM_379378	4.93612	6.36681	1.19644e-18	-1.43069	down	30.6139	82.5279	-2.69576
225025_at	IGSF8	NM_001206665//NM_052868	8.84693	10.1811	1.2988e-18	-1.33415	down	460.459	1160.94	-2.52127
205489_at	CRYM	NM_001014444//NM_001888	9.19234	11.6588	1.40713e-18	-2.46644	down	585.019	3233.27	-5.52678
206888_s_at	ARHGDIG	NM_001176	7.56635	9.49063	1.42495e-18	-1.92428	down	189.538	719.388	-3.79548
215241_at	ANO3	NM_031418	6.51026	9.33708	1.48376e-18	-2.82682	down	91.1559	646.759	-7.09508
206456_at	GABRA5	NM_000810//NM_001165037	6.3489	10.2185	1.48876e-18	-3.86957	down	81.51	1191.43	-14.617
230238_at	SOWAHA	NM_175873	8.02899	10.6225	1.73044e-18	-2.59351	down	261.195	1576.49	-6.03567
229345_at	RTN4RL2	NM_178570	5.91566	7.35495	1.81433e-18	-1.43929	down	60.366	163.704	-2.71186
218434_s_at	AACS	NM_023928	8.65859	9.92477	1.82103e-18	-1.26617	down	404.107	971.968	-2.40523
1556308_at	PRRT3	NM_207351	7.26445	8.45623	1.90728e-18	-1.19178	down	153.751	351.22	-2.28435
200622_x_at	CALM1//CALM2//CALM3	NM_001166106//NM_001743//NM_005184//NM_006888	10.3437	11.5021	2.07427e-18	-1.15837	down	1299.47	2900.49	-2.23205
206017_at	KIAA0319	NM_001168374//NM_001168375//NM_001168376//NM_001168377//NM_001252328//NM_014809	6.40363	7.98822	2.08634e-18	-1.58459	down	84.6613	253.919	-2.99923
1554524_a_at	OLFM3	NM_058170	6.11381	8.83404	2.15828e-18	-2.72023	down	69.2533	456.364	-6.58978
228228_at	DACT3	NM_145056	10.0635	11.2967	2.55866e-18	-1.23314	down	1070.1	2515.58	-2.35079
208002_s_at	ACOT7	NM_007274//NM_181862//NM_181863//NM_181864//NM_181865//NM_181866	9.13899	10.672	2.66129e-18	-1.53297	down	563.781	1631.47	-2.89381
207135_at	HTR2A	NM_000621//NM_001165947	7.84891	10.1737	2.92567e-18	-2.32482	down	230.546	1155.04	-5.01003
1558293_at	KIAA1107	NM_015237	7.08732	9.19674	3.26157e-18	-2.10942	down	135.987	586.805	-4.31517
229770_at	GLT1D1	NM_144669	7.54611	8.85368	3.29976e-18	-1.30757	down	186.898	462.619	-2.47524
219688_at	BBS7	NM_018190//NM_176824	6.36138	7.48181	3.61802e-18	-1.12043	down	82.2178	178.751	-2.17411
203855_at	WDR47	NM_001142550//NM_001142551//NM_014969	9.81965	11.1722	3.78894e-18	-1.3525	down	903.671	2307.56	-2.55354
212877_at	KLC1	NM_001130107//NM_005552//NM_182923	9.66959	11.7692	3.92662e-18	-2.0996	down	814.399	3490.45	-4.28592
1555310_a_at	PAK6	NM_001128628//NM_001128629//NM_001276717//NM_001276718//NM_020168	8.14726	9.7054	4.16326e-18	-1.55813	down	283.512	834.865	-2.94473
210650_s_at	PCLO	NM_014510//NM_033026	5.66564	7.88908	4.19407e-18	-2.22344	down	50.7607	237.055	-4.67004
206803_at	PDYN	NM_001190892//NM_001190898//NM_001190899//NM_001190900//NM_024411	6.96262	8.6325	4.40593e-18	-1.66989	down	124.726	396.865	-3.1819
219697_at	HS3ST2	NM_006043	8.3661	9.90207	4.69386e-18	-1.53597	down	329.949	956.801	-2.89984
212164_at	TMEM183A//TMEM183B	NM_001079809//NM_138391	8.22782	9.26555	4.85654e-18	-1.03774	down	299.791	615.474	-2.05301
221810_at	RAB15	NM_198686	8.72566	10.1062	5.23465e-18	-1.3805	down	423.337	1102.2	-2.60359
202754_at	R3HDM1	NM_015361	9.91859	11.0875	5.82433e-18	-1.16889	down	967.814	2176.02	-2.24838
1552722_at	ARPP21	NM_001025068//NM_001025069//NM_001267616//NM_001267617//NM_001267618//NM_001267619//NM_016300//NM_198399	4.5186	6.10498	5.99097e-18	-1.58638	down	22.921	68.8307	-3.00295
239575_at	OPALIN	NM_001040102//NM_001040103//NM_033207	8.18304	10.9285	6.467e-18	-2.74545	down	290.631	1948.97	-6.70601
229065_at	SLC35F3	NM_173508	5.37269	7.24607	6.57007e-18	-1.87338	down	41.4325	151.805	-3.6639
210454_s_at	KCNJ6	NM_002240	7.59039	9.12751	6.78945e-18	-1.53711	down	192.724	559.311	-2.90213
229084_at	CNTN4	NM_001206955//NM_001206956//NM_175607//NM_175612//NM_175613	5.30827	7.46863	7.09968e-18	-2.16036	down	39.6232	177.126	-4.47026
226152_at	TTC7B	NM_001010854	8.81341	10.2107	7.64531e-18	-1.39724	down	449.883	1184.98	-2.63398
207548_at	GRM7//LOC100996542	NM_000844//NM_181874//NM_181875//XR_158991//XR_159402//XR_171362	6.11679	7.32546	7.74954e-18	-1.20867	down	69.3966	160.392	-2.31124
205814_at	GRM3	NM_000840	7.92788	10.5761	8.19268e-18	-2.64823	down	243.517	1526.6	-6.26896
203218_at	MAPK9	NM_001135044//NM_002752//NM_139068//NM_139069//NM_139070	8.78423	9.82107	8.23622e-18	-1.03684	down	440.877	904.561	-2.05173
1554640_at	PALM2	NM_001037293//NM_053016	5.8396	7.84723	8.30542e-18	-2.00763	down	57.2657	230.278	-4.02121
213938_at	ERC2	NM_015576	7.89866	10.4588	8.35399e-18	-2.56018	down	238.635	1407.42	-5.89779
206001_at	NPY	NM_000905	8.18666	10.1547	8.43913e-18	-1.96803	down	291.36	1139.9	-3.91233
212701_at	TLN2	NM_015059	8.82344	10.0186	8.7464e-18	-1.19512	down	453.023	1037.26	-2.28963
236377_at	TMEM132D	NM_133448	6.83886	8.41928	9.63957e-18	-1.58042	down	114.472	342.338	-2.99057
204287_at	SYNGR1	NM_004711//NM_145731//NM_145738	9.42889	11.1425	1.00671e-17	-1.71366	down	689.255	2260.69	-3.27991
208813_at	GOT1	NM_002079	8.97633	10.7153	1.04682e-17	-1.73893	down	503.667	1681.17	-3.33787
227226_at	MRAP2	NM_138409	7.47539	9.00019	1.04744e-17	-1.52479	down	177.958	512.066	-2.87745
219425_at	SULT4A1	NM_014351//NM_176874	8.80061	10.9129	1.05714e-17	-2.11232	down	445.911	1928.05	-4.32385
218651_s_at	LARP6	NM_018357//NM_197958	9.32559	10.877	1.22537e-17	-1.55144	down	641.626	1880.67	-2.9311
207463_x_at	PRSS2//PRSS3	NM_001197097//NM_001197098//NM_002770//NM_002771//NM_007343//XM_003960942//XM_003960943//XM_003960944	7.22709	8.51313	1.33268e-17	-1.28604	down	149.82	365.348	-2.43858
230700_at	RTN4RL1	NM_178568	6.36328	7.66482	1.49625e-17	-1.30154	down	82.326	202.927	-2.46492
202780_at	OXCT1	NM_000436	10.0755	11.1601	1.54695e-17	-1.08456	down	1079.04	2288.34	-2.12072
228182_at	ADCY5	NM_001199642//NM_183357	7.80003	8.84358	1.60216e-17	-1.04355	down	222.865	459.392	-2.0613
1558971_at	THEMIS	NM_001010923//NM_001164685//NM_001164687	4.68924	5.95911	1.6946e-17	-1.26987	down	25.7989	62.2114	-2.4114
223340_at	ATL1	NM_001127713//NM_015915//NM_181598	9.63882	11.4547	1.75914e-17	-1.81584	down	797.211	2806.7	-3.52065
206275_s_at	MICAL2	NM_014632	7.12656	9.02238	1.7766e-17	-1.89582	down	139.736	520.004	-3.72134
226568_at	FAM102B	NM_001010883	8.46384	9.76298	1.87753e-17	-1.29915	down	353.076	868.862	-2.46083
204375_at	CLSTN3	NM_014718	8.38927	9.49178	1.87875e-17	-1.10251	down	335.291	719.964	-2.14728
205414_s_at	ARHGAP44	NM_014859	7.09037	9.27317	2.02237e-17	-2.1828	down	136.274	618.733	-4.54035
1557430_at	SMIM17	NM_001193628	6.61503	8.65016	2.10623e-17	-2.03512	down	98.0221	401.751	-4.09858
205899_at	CCNA1	NM_001111045//NM_001111046//NM_001111047//NM_003914	6.67546	7.92519	2.15147e-17	-1.24973	down	102.215	243.063	-2.37796
219308_s_at	AK5	NM_012093//NM_174858	9.21649	12.313	2.20189e-17	-3.09648	down	594.896	5088.3	-8.55327
210347_s_at	BCL11A	NM_018014//NM_022893//NM_138553//NM_138559	8.88998	10.5281	2.33888e-17	-1.63814	down	474.406	1476.66	-3.11265
205202_at	PCMT1	NM_001252049//NM_001252050//NM_001252051//NM_001252052//NM_001252053//NM_005389	10.9618	12.0032	2.36684e-17	-1.04141	down	1994.42	4105	-2.05824
204974_at	RAB3A	NM_002866	9.00702	11.2	2.38924e-17	-2.19295	down	514.496	2352.48	-4.5724
1554418_s_at	SPOCK3	NM_001040159//NM_001204352//NM_001204353//NM_001204354//NM_001204355//NM_001204356//NM_001204358//NM_001204359//NM_001251967//NM_016950	5.04743	6.22723	2.4153e-17	-1.17979	down	33.0696	74.9172	-2.26544
212948_at	CAMTA2	NM_001171166//NM_001171167//NM_001171168//NM_015099	8.38122	9.48478	2.55277e-17	-1.10355	down	333.426	716.478	-2.14884
236738_at	C3orf80	NM_001168214	4.79289	6.79838	2.58149e-17	-2.00549	down	27.7207	111.306	-4.01525
205019_s_at	VIPR1	NM_001251882//NM_001251883//NM_001251884//NM_001251885//NM_004624	7.59823	8.62575	2.8169e-17	-1.02752	down	193.774	395.011	-2.03852
202741_at	PRKACB	NM_001242857//NM_001242858//NM_001242859//NM_001242860//NM_001242861//NM_001242862//NM_002731//NM_182948//NM_207578	11.7803	12.9693	2.84118e-17	-1.18902	down	3517.35	8019.5	-2.27998
233234_at	KCTD16	NM_020768	7.13219	8.25923	2.91923e-17	-1.12704	down	140.283	306.392	-2.1841
220551_at	SLC17A6	NM_020346	6.61495	9.30905	3.30863e-17	-2.6941	down	98.0161	634.312	-6.47151
233305_at	NECAB1	NM_022351	5.56721	8.16478	3.35249e-17	-2.59757	down	47.4129	286.975	-6.05267
219150_s_at	ADAP1	NM_006869	8.03352	9.23175	3.42667e-17	-1.19822	down	262.018	601.218	-2.29457
210715_s_at	SPINT2	NM_001166103//NM_021102	8.43132	9.83873	3.92498e-17	-1.40741	down	345.208	915.702	-2.65261
214788_x_at	DDN	NM_015086	9.07695	11.396	4.1122e-17	-2.31903	down	540.051	2694.83	-4.98995
236166_at	LOC285147	---	7.16237	9.48301	4.17054e-17	-2.32063	down	143.248	715.598	-4.99552
214811_at	RIMBP2	NM_015347	7.39998	9.9377	4.54268e-17	-2.53773	down	168.894	980.725	-5.80673
226793_at	LINC00294	NR_015451	9.69026	10.7099	4.92069e-17	-1.0196	down	826.152	1674.9	-2.02735
219937_at	TRHDE	NM_013381	5.44731	8.17716	4.95287e-17	-2.72985	down	43.6317	289.448	-6.63388
1558404_at	LINC00622	NR_036540	5.18118	6.91963	5.51428e-17	-1.73845	down	36.282	121.064	-3.33676
203911_at	RAP1GAP	NM_001145657//NM_001145658//NM_002885	10.3438	11.9924	5.51789e-17	-1.64861	down	1299.53	4074.45	-3.13531
210227_at	DLGAP2	NM_001277161//NM_004745	6.93343	9.27307	5.72116e-17	-2.33965	down	122.228	618.69	-5.06179
219157_at	KLHL2	NM_001161521//NM_001161522//NM_007246	9.30141	10.9975	5.831e-17	-1.69608	down	630.963	2044.45	-3.2402
230896_at	BEND4	NM_001159547//NM_207406	5.12806	6.21801	5.98662e-17	-1.08994	down	34.9704	74.4401	-2.12866
1552519_at	ACVR1C	NM_001111031//NM_001111032//NM_001111033//NM_145259	7.47177	8.98799	6.0165e-17	-1.51622	down	177.512	507.754	-2.8604
226258_at	AMN1	NM_001113402//NM_001278411//NM_001278412//NR_004854//NR_103522//NR_103523	8.7674	9.99812	6.38576e-17	-1.23072	down	435.763	1022.66	-2.34683
229254_at	MFSD4	NM_181644	7.42936	10.146	6.84044e-17	-2.71663	down	172.37	1133.05	-6.57337
229961_x_at	YJEFN3	NM_001190328//NM_198537	6.01114	7.31307	7.25678e-17	-1.30193	down	64.4962	159.021	-2.46559
219926_at	POPDC3	NM_022361//NR_024539	7.05228	8.60367	7.59816e-17	-1.55139	down	132.723	389.011	-2.93099
213172_at	TTC9	NM_015351	6.13522	7.92007	8.05215e-17	-1.78485	down	70.2887	242.202	-3.44582
224378_x_at	MAP1LC3A	NM_032514//NM_181509	9.86677	10.9067	8.22481e-17	-1.03998	down	933.67	1919.81	-2.05619
200978_at	MDH1	NM_001199111//NM_001199112//NM_005917	11.6266	12.9535	8.3462e-17	-1.32691	down	3161.85	7931.96	-2.50865
219365_s_at	CAMKV	NM_024046	8.37732	9.88528	8.66423e-17	-1.50796	down	332.525	945.727	-2.84408
230923_at	FAM19A1	NM_001252216//NM_213609	6.80584	9.77657	8.75479e-17	-2.97073	down	111.883	877.086	-7.83934
206529_x_at	SLC26A4	NM_000441	5.01168	6.02052	9.07294e-17	-1.00885	down	32.26	64.9169	-2.0123
204945_at	PTPRN	NM_001199763//NM_001199764//NM_002846	7.56933	9.44084	9.11544e-17	-1.87151	down	189.931	694.988	-3.65915
215052_at	FRMPD4	NM_014728	6.79336	8.44852	9.14851e-17	-1.65515	down	110.919	349.347	-3.14957
213997_at	FAM189A1	NM_015307	6.70248	8.10757	9.28868e-17	-1.40509	down	104.147	275.817	-2.64835
224650_at	MAL2	NM_052886	6.0027	9.48871	9.49233e-17	-3.48601	down	64.1198	718.431	-11.2045
1556641_at	SLC7A14	NM_020949//NM_175917	7.92498	9.81163	9.56711e-17	-1.88665	down	243.028	898.656	-3.69775
218751_s_at	FBXW7	NM_001013415//NM_001257069//NM_018315//NM_033632	8.68133	10.4387	1.0332e-16	-1.75736	down	410.527	1387.91	-3.38079
224871_at	TPRG1L	NM_182752	9.51609	11.027	1.0514e-16	-1.51086	down	732.197	2086.62	-2.8498
218394_at	ROGDI	NM_024589//NR_046480	9.11168	10.6344	1.12359e-16	-1.52276	down	553.21	1589.59	-2.8734
223653_x_at	CELF4	NM_001025087//NM_001025088//NM_001025089//NM_020180	6.0163	7.24978	1.14394e-16	-1.23348	down	64.7273	152.195	-2.35133
203906_at	IQSEC1	NM_001134382//NM_014869	9.31214	10.7575	1.15237e-16	-1.44532	down	635.671	1731.08	-2.72323
204506_at	PPP3R1	NM_000945	7.6771	8.81431	1.20795e-16	-1.13721	down	204.662	450.163	-2.19955
229890_at	LOC100507547//PRRT1	NM_030651//NR_037169//NR_037170//NR_037171//NR_037172	9.05487	10.7489	1.24014e-16	-1.69404	down	531.847	1720.85	-3.23562
221823_at	C5orf30	NM_033211	8.63276	9.84441	1.25804e-16	-1.21165	down	396.935	919.31	-2.31602
220045_at	NEUROD6	NM_022728	6.7283	7.92496	1.29515e-16	-1.19666	down	106.028	243.025	-2.29209
220331_at	CYP46A1	NM_006668	8.92359	10.9856	1.30267e-16	-2.06199	down	485.589	2027.64	-4.17563
205440_s_at	NPY1R	NM_000909	5.44961	7.71818	1.31253e-16	-2.26857	down	43.7014	210.573	-4.81845
237250_at	OTTHUMG00000176306//RP11-320H14.1	---	7.1118	10.5121	1.39131e-16	-3.40025	down	138.314	1460.3	-10.5579
235083_at	LOC151009	NR_027244	7.15013	8.29344	1.56844e-16	-1.14331	down	142.038	313.743	-2.20887
1552504_a_at	BRSK1	NM_032430	8.40133	9.40987	1.63793e-16	-1.00854	down	338.106	680.226	-2.01187
202670_at	MAP2K1	NM_002755	10.6033	11.8892	1.6654e-16	-1.28593	down	1555.66	3793.29	-2.43838
225537_at	TRAPPC6B	NM_001079537//NM_177452	8.6966	9.79852	1.73807e-16	-1.10192	down	414.895	890.532	-2.1464
213200_at	SYP	NM_003179	8.08119	9.63312	1.78638e-16	-1.55193	down	270.82	794.07	-2.9321
209726_at	CA11	NM_001217	9.0869	11.2693	1.85977e-16	-2.18238	down	543.788	2468.26	-4.53902
1556351_at	HCN1	NM_021072	5.22008	8.20973	1.95961e-16	-2.98965	down	37.2735	296.057	-7.94282
204589_at	NUAK1	NM_014840	9.45702	11.2401	2.13185e-16	-1.78312	down	702.825	2418.91	-3.4417
214945_at	FAM153A//FAM153B//FAM153C//LOC100507387	NM_001079527//NM_001079529//NM_001265615//NM_173663//NR_038353//NR_038402	6.22225	8.9604	2.15239e-16	-2.73815	down	74.6595	498.138	-6.67213
205454_at	HPCA	NM_002143	7.82637	9.69263	2.39969e-16	-1.86626	down	226.973	827.509	-3.64585
239579_at	EPHX4	NM_173567	5.53957	7.44886	2.43831e-16	-1.90929	down	46.5131	174.715	-3.75625
220025_at	TBR1	NM_006593	5.80972	7.19221	2.49477e-16	-1.38249	down	56.0918	146.241	-2.60718
205551_at	SV2B	NM_001167580//NM_014848	7.77849	10.9524	2.50902e-16	-3.17393	down	219.563	1981.56	-9.02504
235781_at	CACNA1B	NM_000718//NM_001243812	7.79193	9.96657	2.52421e-16	-2.17464	down	221.618	1000.55	-4.51474
223672_at	SGIP1	NM_032291	7.4436	9.1906	2.60475e-16	-1.747	down	174.08	584.314	-3.35659
235614_at	TMEM151A	NM_153266	7.28682	8.78257	2.73907e-16	-1.49576	down	156.153	440.37	-2.82012
214156_at	MYRIP	NM_015460	7.33317	9.56744	2.88922e-16	-2.23428	down	161.251	758.73	-4.70526
219659_at	ATP8A2	NM_016529	7.88291	10.2631	3.14878e-16	-2.38014	down	236.044	1228.82	-5.20589
206698_at	XK	NM_021083	6.34696	8.67146	3.32162e-16	-2.3245	down	81.4003	407.728	-5.00893
219562_at	RAB26	NM_014353	7.72246	9.33812	3.39429e-16	-1.61566	down	211.199	647.222	-3.06452
209300_s_at	NECAP1	NM_015509//NR_024260	9.91606	11.0407	3.46148e-16	-1.12461	down	966.119	2106.55	-2.18042
241382_at	PCP4L1	NM_001102566	6.15159	7.81199	3.58813e-16	-1.6604	down	71.0908	224.721	-3.16104
212750_at	PPP1R16B	NM_001172735//NM_015568	9.02675	11.0711	3.73982e-16	-2.04432	down	521.583	2151.42	-4.12479
214553_s_at	ARPP19	NM_006628	9.71099	11.3429	4.04304e-16	-1.6319	down	838.109	2597.48	-3.09921
231783_at	CHRM1	NM_000738	6.53006	8.9698	4.67126e-16	-2.43974	down	92.4156	501.395	-5.42544
222005_s_at	GNG3	NM_012202	8.56582	11.0741	4.72961e-16	-2.50833	down	378.937	2156	-5.6896
201082_s_at	DCTN1	NM_001135040//NM_001135041//NM_001190836//NM_001190837//NM_004082//NM_023019//NR_033935	9.81002	10.8469	5.17411e-16	-1.0369	down	897.659	1841.83	-2.05182
203265_s_at	MAP2K4	NM_003010	7.96194	9.02817	5.33297e-16	-1.06623	down	249.335	522.097	-2.09396
235935_at	LRRC73	NM_001012974//NM_001271882	7.30155	8.50707	5.55746e-16	-1.20552	down	157.755	363.817	-2.30621
205901_at	PNOC	NM_006228	6.90901	7.94284	5.56691e-16	-1.03383	down	120.176	246.055	-2.04745
201020_at	YWHAH	NM_003405	10.3134	12.0831	5.58735e-16	-1.76965	down	1272.46	4338.74	-3.40972
214434_at	HSPA12A	NM_025015	8.58935	10.6993	5.74597e-16	-2.10995	down	385.17	1662.68	-4.31675
227909_at	LINC00086//LINC00087	NM_203306//NR_024359//NR_024493	8.83552	11.0579	5.79069e-16	-2.22233	down	456.833	2131.79	-4.66645
208868_s_at	GABARAPL1	NM_031412	8.81854	9.92853	6.91287e-16	-1.10998	down	451.488	974.506	-2.15843
220795_s_at	BEGAIN	NM_001159531//NM_020836	7.96365	9.35221	6.99343e-16	-1.38855	down	249.631	653.575	-2.61816
213456_at	SOSTDC1	NM_015464	6.10856	7.3463	7.10567e-16	-1.23774	down	69.0018	162.726	-2.35829
203817_at	GUCY1B3	NM_000857	9.50343	11.326	7.43862e-16	-1.82256	down	725.799	2567.21	-3.53708
218184_at	TULP4	NM_001007466//NM_020245	8.75466	9.99098	7.43971e-16	-1.23632	down	431.932	1017.62	-2.35597
207081_s_at	PI4KA	NM_002650//NM_058004	9.55436	11.0565	7.61269e-16	-1.50217	down	751.879	2129.83	-2.83268
1565936_a_at	LMO3	NM_001001395//NM_001243609//NM_001243610//NM_001243611//NM_001243612//NM_001243613//NM_018640//NR_045012//NR_045013//NR_045014	5.86792	7.14872	8.17729e-16	-1.28079	down	58.4011	141.898	-2.42972
204505_s_at	DMTN	NM_001114135//NM_001114136//NM_001114137//NM_001114138//NM_001114139//NM_001978	8.9489	10.4826	8.21609e-16	-1.53366	down	494.183	1430.76	-2.89519
207299_s_at	GRM1	NM_000838//NM_001114329//NM_001278064//NM_001278065//NM_001278066//NM_001278067	7.27212	9.31194	8.50177e-16	-2.03982	down	154.571	635.584	-4.11193
205852_at	CDK5R2	NM_003936	6.76491	8.46288	8.58781e-16	-1.69797	down	108.753	352.842	-3.24445
217886_at	EPS15	NM_001159969//NM_001981	9.7101	11.0907	8.94362e-16	-1.38063	down	837.588	2180.92	-2.60382
208359_s_at	KCNJ4	NM_004981//NM_152868	8.25258	10.491	9.33138e-16	-2.23845	down	304.983	1439.19	-4.71891
230447_at	FAXC	NM_032511	5.54933	7.33781	9.96563e-16	-1.78848	down	46.8291	161.771	-3.4545
215267_s_at	SLC8A2	NM_015063	8.98024	10.3003	1.00135e-15	-1.32002	down	505.034	1260.91	-2.49669
1556047_s_at	MAGEE1	NM_020932	8.9095	10.5885	1.00889e-15	-1.67901	down	480.869	1539.78	-3.20208
204547_at	RAB40B	NM_006822	9.83881	11.7708	1.0569e-15	-1.93204	down	915.75	3494.44	-3.81593
209556_at	NCDN	NM_001014839//NM_001014841//NM_014284	9.56334	11.6785	1.08945e-15	-2.11518	down	756.574	3277.81	-4.33244
1553422_s_at	RBFOX1	NM_001142333//NM_001142334//NM_018723//NM_145891//NM_145892//NM_145893	8.23777	10.437	1.1157e-15	-2.19919	down	301.867	1386.24	-4.59223
204466_s_at	SNCA	NM_000345//NM_001146054//NM_001146055//NM_007308	9.34907	12.1623	1.16199e-15	-2.81328	down	652.154	4583.86	-7.02881
229300_at	RAB3C	NM_138453	7.09205	9.96036	1.16421e-15	-2.86832	down	136.433	996.249	-7.30213
234994_at	TMEM200A	NM_001258276//NM_001258277//NM_001258278//NM_052913	5.81363	7.52174	1.22728e-15	-1.70811	down	56.244	183.768	-3.26733
215161_at	CAMK1G	NM_020439	7.66142	8.9276	1.34124e-15	-1.26618	down	202.449	486.939	-2.40524
214823_at	ZNF204P	NR_002722//NR_024553	6.71182	8.65208	1.34981e-15	-1.94026	down	104.824	402.287	-3.83774
1553357_at	LINC00889	NR_026935	4.80148	6.03715	1.48964e-15	-1.23567	down	27.8862	65.6692	-2.3549
1552658_a_at	NAV3	NM_014903	7.56194	9.32988	1.50299e-15	-1.76794	down	188.96	643.536	-3.40568
211458_s_at	GABARAPL1//GABARAPL3	NM_031412//NR_028287	10.6864	12.3508	1.54785e-15	-1.66438	down	1647.9	5223.46	-3.16976
229406_at	RBFOX3	NM_001025448//NM_001082575	5.84055	8.20452	1.64986e-15	-2.36396	down	57.3035	294.989	-5.14783
201050_at	PLD3	NM_001031696//NM_012268	9.93624	11.1081	1.69993e-15	-1.17185	down	979.73	2207.33	-2.253
1557475_at	LINC00507	NR_046392	4.75936	6.36901	1.72713e-15	-1.60965	down	27.0838	82.6536	-3.05177
212508_at	MOAP1	NM_022151	10.3732	11.8819	1.73159e-15	-1.50872	down	1326.3	3774.1	-2.84558
204586_at	BSN	NM_003458	8.43248	10.6465	1.77537e-15	-2.21405	down	345.486	1602.97	-4.63976
213927_at	MAP3K9	NM_033141	6.95811	8.9738	1.84803e-15	-2.0157	down	124.336	502.787	-4.04376
212690_at	DDHD2	NM_001164232//NM_001164234//NM_015214	9.21517	10.351	1.87614e-15	-1.13585	down	594.352	1306.07	-2.19748
227434_at	WBSCR17	NM_022479	8.65205	10.7187	1.9776e-15	-2.06669	down	402.279	1685.25	-4.18925
236734_at	SLITRK1	NM_052910	7.85569	9.73717	1.99972e-15	-1.88148	down	231.632	853.453	-3.68452
206382_s_at	BDNF	NM_001143805//NM_001143806//NM_001143807//NM_001143808//NM_001143809//NM_001143810//NM_001143811//NM_001143812//NM_001143813//NM_001143814//NM_001143815//NM_001143816//NM_001709//NM_170731//NM_170732//NM_170733//NM_170734//NM_170735	5.88054	7.36957	2.01406e-15	-1.48903	down	58.914	165.372	-2.80701
225716_at	BRI3BP	NM_080626	8.7549	9.90138	2.04763e-15	-1.14648	down	432.004	956.342	-2.21373
201089_at	ATP6V1B2	NM_001693	11.4512	12.6458	2.09375e-15	-1.19459	down	2799.95	6408.52	-2.2888
230973_at	SH2D5	NM_001103160//NM_001103161	7.44102	8.63847	2.13469e-15	-1.19746	down	173.768	398.511	-2.29335
1555800_at	ZNF385B	NM_001113397//NM_001113398//NM_152520//NR_049778	5.13491	6.75635	2.21103e-15	-1.62144	down	35.1368	108.11	-3.07683
219532_at	ELOVL4	NM_022726	6.43495	8.09197	2.25683e-15	-1.65701	down	86.5195	272.851	-3.15363
228206_at	HS3ST4	NM_006040	7.42864	8.73608	2.2618e-15	-1.30743	down	172.284	426.404	-2.47501
205874_at	ITPKA	NM_002220	6.73297	8.42729	2.39788e-15	-1.69432	down	106.372	344.245	-3.23624
230680_at	SLITRK4	NM_001184749//NM_001184750//NM_173078	5.94103	8.26107	2.47474e-15	-2.32005	down	61.4366	306.782	-4.99348
232003_at	PNMAL2	NM_020709	8.53461	9.96218	2.51451e-15	-1.42757	down	370.828	997.505	-2.68994
233076_at	JAKMIP3	NM_001104947//NM_001105521//NM_194303	7.87774	9.27266	2.58108e-15	-1.39491	down	235.2	618.512	-2.62973
219549_s_at	RTN3	NM_001265589//NM_001265590//NM_001265591//NM_006054//NM_201428//NM_201429//NM_201430//NR_049750//NR_049751	12.2409	13.2771	2.65372e-15	-1.03617	down	4840.42	9926.61	-2.05078
228262_at	MAP7D2	NM_001168465//NM_001168466//NM_001168467//NM_152780	7.14568	9.03336	2.72238e-15	-1.88767	down	141.601	523.976	-3.70038
212641_at	HIVEP2	NM_006734	8.01766	9.2826	2.8958e-15	-1.26493	down	259.154	622.788	-2.40316
205635_at	KALRN	NM_001024660//NM_003947//NM_007064//NR_028136	8.08834	10.6841	2.95302e-15	-2.59579	down	272.166	1645.29	-6.04519
204743_at	TAGLN3	NM_001008272//NM_001008273//NM_013259	10.0891	11.9724	2.95757e-15	-1.88325	down	1089.25	4018.31	-3.68906
207556_s_at	DGKZ	NM_001105540//NM_001199266//NM_001199267//NM_001199268//NM_003646//NM_201532//NM_201533	10.1355	11.6244	2.99347e-15	-1.48892	down	1124.8	3157.08	-2.80679
219896_at	CALY	NM_015722	7.34274	9.93977	3.14499e-15	-2.59703	down	162.325	982.132	-6.05042
204229_at	SLC17A7	NM_020309	9.45556	12.2595	3.2071e-15	-2.8039	down	702.111	4903.02	-6.98325
234024_at	CBLN4	NM_080617	6.90325	8.44283	3.24136e-15	-1.53958	down	119.698	347.974	-2.9071
218813_s_at	SH3GLB2	NM_020145	8.38304	9.58842	3.27902e-15	-1.20538	down	333.845	769.84	-2.30598
230644_at	LRFN5	NM_152447	7.12429	9.26652	3.68876e-15	-2.14223	down	139.517	615.888	-4.41444
206179_s_at	TPPP	NM_007030	8.55145	10.0625	3.81317e-15	-1.51105	down	375.182	1069.34	-2.85018
213848_at	DUSP7	NM_001947	8.22361	9.32774	3.85494e-15	-1.10413	down	298.919	642.583	-2.14969
218906_x_at	KLC2	NM_001134774//NM_001134775//NM_001134776//NM_022822	8.9217	10.1015	4.34634e-15	-1.17982	down	484.951	1098.65	-2.26549
232735_at	ANKRD34A//LOC101060487	NM_001039888//XM_003960166//XM_003960167//XM_003960168	7.99271	9.11149	4.40057e-15	-1.11877	down	254.71	553.135	-2.17162
227014_at	ASPHD2	NM_020437	7.94393	8.99954	4.63366e-15	-1.05561	down	246.242	511.838	-2.07859
226973_at	VSTM2L	NM_080607	8.19826	9.91976	4.79161e-15	-1.7215	down	293.712	968.603	-3.29779
223726_at	KCNH3	NM_012284	8.07753	9.17748	4.87975e-15	-1.09994	down	270.134	579.023	-2.14346
203909_at	SLC9A6	NM_001042537//NM_001177651//NM_006359	10.7333	11.8879	4.95429e-15	-1.15458	down	1702.39	3789.87	-2.2262
205428_s_at	CALB2	NM_001740//NM_007087//NM_007088//NR_027910	7.43945	8.54657	5.3994e-15	-1.10713	down	173.579	373.917	-2.15416
202432_at	PPP3CB	NM_001142353//NM_001142354//NM_021132	10.5888	12.241	5.46233e-15	-1.65217	down	1540.13	4840.71	-3.14305
202712_s_at	CKMT1A//CKMT1B	NM_001015001//NM_020990//XM_003960586//XM_003960587	7.69475	9.74169	5.59938e-15	-2.04695	down	207.181	856.135	-4.13231
230783_at	LOC283713	---	6.39642	8.55578	5.82346e-15	-2.15936	down	84.2391	376.311	-4.46718
205293_x_at	BAIAP2	NM_001144888//NM_006340//NM_017450//NM_017451	8.135	9.43665	5.88583e-15	-1.30165	down	281.111	692.97	-2.46511
1553264_a_at	SYN1	NM_006950//NM_133499	9.17392	10.7775	6.25078e-15	-1.60354	down	577.598	1755.25	-3.03889
221945_at	FBXO41	NM_001080410	7.05248	8.26777	6.28077e-15	-1.21529	down	132.742	308.209	-2.32187
203402_at	KCNAB2	NM_001199860//NM_001199861//NM_001199862//NM_001199863//NM_003636//NM_172130	8.81927	10.5192	6.45313e-15	-1.69996	down	451.715	1467.58	-3.24891
213408_s_at	PI4KA//PI4KAP1//PI4KAP2	NM_002650//NM_058004//NR_003563//NR_003700	10.7897	11.9379	7.09342e-15	-1.1482	down	1770.24	3923.53	-2.21638
213386_at	TMEM246	NM_032342	8.38602	10.1729	7.2001e-15	-1.78685	down	334.535	1154.35	-3.45061
223901_at	SYT3	NM_001160328//NM_001160329//NM_032298	7.19453	8.25895	7.2932e-15	-1.06443	down	146.476	306.332	-2.09134
205691_at	SYNGR3	NM_004209	8.80045	11.7397	7.72382e-15	-2.93921	down	445.862	3419.72	-7.6699
212215_at	PREPL	NM_001042385//NM_001042386//NM_001171603//NM_001171606//NM_001171613//NM_001171617//NM_006036	11.0715	12.0824	8.05029e-15	-1.01095	down	2152.04	4336.86	-2.01523
214120_at	RFPL1S	NR_002727	7.52973	10.4819	8.20136e-15	-2.95218	down	184.788	1430.11	-7.73918
235004_at	RBM24	NM_001143941//NM_001143942//NM_153020	5.97229	7.66255	8.36448e-15	-1.69026	down	62.7826	202.608	-3.22714
212242_at	TUBA4A	NM_006000	9.10647	10.5808	8.76217e-15	-1.47432	down	551.214	1531.57	-2.77854
204966_at	BAI2	NM_001703	9.54481	10.7174	8.83462e-15	-1.17256	down	746.921	1683.64	-2.25411
218546_at	C1orf115	NM_024709	8.26906	10.7277	8.85623e-15	-2.45863	down	308.487	1695.74	-5.49695
207853_s_at	SNCB	NM_001001502//NM_003085	8.3876	10.461	8.96102e-15	-2.07339	down	334.903	1409.52	-4.20876
213078_x_at	LPCAT4	NM_153613	7.55503	8.61687	9.1637e-15	-1.06183	down	188.058	392.586	-2.08758
216347_s_at	PPP1R13B	NM_015316	7.52169	8.52348	9.30712e-15	-1.00179	down	183.761	367.978	-2.00248
238454_at	ZNF540	NM_001172225//NM_001172226//NM_152606	6.77932	8.29468	1.02044e-14	-1.51536	down	109.844	314.013	-2.85871
214735_at	IPCEF1	NM_001130699//NM_001130700//NM_015553	8.0323	10.1133	1.05894e-14	-2.08105	down	261.796	1107.7	-4.23114
231325_at	UNC5D	NM_080872	6.36485	8.26061	1.12302e-14	-1.89576	down	82.4159	306.684	-3.72118
203528_at	SEMA4D	NM_001142287//NM_006378//NM_182635	8.64115	9.87753	1.1718e-14	-1.23638	down	399.25	940.659	-2.35606
228550_at	RTN4R	NM_023004	7.68003	9.2596	1.21401e-14	-1.57957	down	205.078	612.941	-2.98881
207772_s_at	PRMT8	NM_001256536//NM_001256537//NM_019854//NR_046301	6.32297	7.59436	1.34572e-14	-1.27139	down	80.0577	193.255	-2.41395
238458_at	MICU3	NM_181723	8.51578	10.3286	1.37524e-14	-1.81278	down	366.02	1285.89	-3.51318
203841_x_at	MAPRE3	NM_012326	7.95324	9.29498	1.42021e-14	-1.34174	down	247.836	628.158	-2.53457
202279_at	C14orf2	NM_001127393//NM_004894	9.8783	11.1428	1.46174e-14	-1.2645	down	941.162	2261.09	-2.40244
232111_at	LINC00617	NR_038861	6.186	7.22221	1.47384e-14	-1.03622	down	72.8067	149.315	-2.05084
1556583_a_at	SLC8A1	NM_001112800//NM_001112801//NM_001112802//NM_001252624//NM_021097	6.83518	9.4026	1.51934e-14	-2.56742	down	114.181	676.808	-5.92748
225295_at	SLC39A10	NM_001127257//NM_020342	10.0813	11.2854	1.56866e-14	-1.2041	down	1083.34	2495.95	-2.30394
231257_at	TCERG1L	NM_174937	6.22393	7.57729	1.6276e-14	-1.35336	down	74.7463	190.982	-2.55507
218309_at	CAMK2N1	NM_018584	12.0056	13.3671	1.69361e-14	-1.36148	down	4112.06	10565.9	-2.56948
229156_s_at	PRKAG2-AS1	NR_038926	6.66462	7.87795	1.73384e-14	-1.21333	down	101.449	235.233	-2.31872
205914_s_at	GRIN1	NM_000832//NM_001185090//NM_001185091//NM_007327//NM_021569	6.36283	7.76472	1.78201e-14	-1.40189	down	82.3004	217.477	-2.64247
204217_s_at	RTN2	NM_005619//NM_206900//NM_206901//NM_206902	7.69844	8.83102	1.85437e-14	-1.13258	down	207.712	455.411	-2.19251
238061_at	LGI3	NM_139278	8.57655	10.249	1.92777e-14	-1.67242	down	381.766	1216.87	-3.18748
225930_at	NKIRAS1	NM_020345	8.77806	9.90297	1.94464e-14	-1.12491	down	438.995	957.393	-2.18088
205986_at	AATK	NM_001080395//NM_004920	10.0293	11.0615	1.95965e-14	-1.0322	down	1045.04	2137.26	-2.04514
219225_at	PGBD5	NM_001258311//NM_024554	8.877	10.4412	2.02294e-14	-1.56421	down	470.156	1390.33	-2.95716
224728_at	ATPAF1	NM_001042546//NM_001243728//NM_001256418//NM_022745	8.86425	10.0519	2.06036e-14	-1.18761	down	466.022	1061.48	-2.27776
204718_at	EPHB6	NM_004445	7.6948	9.65114	2.08761e-14	-1.95635	down	207.188	804.051	-3.88078
219992_at	TAC3	NM_001006667//NM_001178054//NM_013251//NR_033654	8.37218	9.37301	2.12426e-14	-1.00083	down	331.342	663.066	-2.00115
220148_at	ALDH8A1	NM_001193480//NM_022568//NM_170771	5.89262	6.9518	2.52428e-14	-1.05918	down	59.4093	123.794	-2.08374
229973_at	C1orf173	NM_001002912	6.55836	9.07902	2.53839e-14	-2.52066	down	94.2462	540.825	-5.73843
224482_s_at	RAB11FIP4	NM_032932	7.78558	9.86849	2.64103e-14	-2.08291	down	220.644	934.783	-4.23661
230303_at	SYNPR	NM_001130003//NM_144642	8.72579	11.89	2.67115e-14	-3.16419	down	423.373	3795.23	-8.96428
210121_at	B3GALT2	NM_003783	5.97653	7.80402	2.68509e-14	-1.82749	down	62.9672	223.483	-3.5492
218657_at	RAPGEFL1	NM_016339	7.76786	9.00108	2.7157e-14	-1.23322	down	217.951	512.382	-2.35091
206552_s_at	TAC1	NM_003182//NM_013996//NM_013997//NM_013998	6.14204	9.38971	2.97143e-14	-3.24767	down	70.6218	670.786	-9.49828
207557_s_at	RYR2	NM_001035	6.03638	7.45954	3.17457e-14	-1.42316	down	65.6346	176.013	-2.68172
220994_s_at	STXBP6	NM_014178	7.19552	8.2535	3.45176e-14	-1.05798	down	146.578	305.177	-2.08202
210169_at	SEC14L5	NM_014692	7.9128	9.78612	3.45364e-14	-1.87332	down	240.985	882.908	-3.66374
217908_s_at	DCAF6	NM_001017977//NM_001198956//NM_001198957//NM_018442	8.50922	9.6503	3.62649e-14	-1.14109	down	364.359	803.583	-2.20547
1556378_a_at	LOC440896	NM_001039940//NR_015361	5.3732	6.64665	3.6515e-14	-1.27345	down	41.4471	100.194	-2.41739
204684_at	NPTX1	NM_002522	9.0221	11.2943	3.99515e-14	-2.27225	down	519.902	2511.51	-4.83075
1554500_a_at	RGS7	NM_002924	6.35729	8.39898	4.06988e-14	-2.04169	down	81.985	337.556	-4.11729
226249_at	SNX30	NM_001012994	8.68122	9.70082	4.10178e-14	-1.0196	down	410.493	832.217	-2.02736
213242_x_at	CEP170B	NM_001112726//NM_015005	9.7211	10.8185	4.25914e-14	-1.09739	down	844	1805.88	-2.13967
204720_s_at	DNAJC6	NM_001256864//NM_001256865//NM_014787	10.1831	12.4092	4.27347e-14	-2.22609	down	1162.56	5439.22	-4.67865
1553194_at	NEGR1	NM_173808	6.14457	7.43924	4.50056e-14	-1.29466	down	70.7459	173.554	-2.4532
228027_at	ARMCX5-GPRASP2//GPRASP2	NM_001004051//NM_001184874//NM_001184875//NM_001184876//NM_001199818//NM_138437	9.62104	10.9528	4.50074e-14	-1.33178	down	787.447	1982.11	-2.51713
229818_at	SVOP	NM_018711	7.71048	9.80624	4.66082e-14	-2.09576	down	209.453	895.306	-4.2745
1552953_a_at	NEUROD2	NM_006160	7.56073	8.56743	4.742e-14	-1.0067	down	188.802	379.361	-2.00931
219714_s_at	CACNA2D3	NM_018398	6.79167	8.73488	4.82021e-14	-1.94321	down	110.789	426.05	-3.8456
206374_at	DUSP8	NM_004420	8.38963	9.51466	5.08191e-14	-1.12503	down	335.375	731.473	-2.18106
219277_s_at	OGDHL	NM_001143996//NM_001143997//NM_018245	7.65426	9.08102	5.48851e-14	-1.42676	down	201.448	541.576	-2.68842
227694_at	STPG1	NM_001199012//NM_001199013//NM_001199014//NM_178122	7.30365	8.36824	5.69902e-14	-1.0646	down	157.985	330.44	-2.09159
218306_s_at	HERC1	NM_003922	9.35924	10.4016	6.04901e-14	-1.04237	down	656.77	1352.69	-2.05961
204592_at	DLG4	NM_001128827//NM_001365	8.05628	9.16446	6.1008e-14	-1.10818	down	266.184	573.821	-2.15573
213040_s_at	NPTXR	NM_014293//NM_058178	8.51026	10.3912	6.42647e-14	-1.88093	down	364.623	1342.96	-3.68313
209582_s_at	CD200	NM_001004196//NM_001004197//NM_005944	7.58009	9.03506	6.6935e-14	-1.45497	down	191.352	524.594	-2.74151
202260_s_at	STXBP1	NM_001032221//NM_003165	10.7418	12.7708	6.78559e-14	-2.029	down	1712.37	6988.57	-4.08122
221865_at	C9orf91	NM_153045	7.56449	8.7078	6.90615e-14	-1.1433	down	189.295	418.127	-2.20886
219671_at	HPCAL4	NM_016257	8.37953	10.9141	7.23092e-14	-2.53457	down	333.036	1929.63	-5.79405
239275_at	FRMPD2//FRMPD2P1//FRMPD2P2	NM_001017929//NM_001018071//NM_001042512//NM_001042515//NM_001042516//NM_001042524//NM_001042525//NM_152428//NR_033172	6.06855	7.18867	7.30867e-14	-1.12013	down	67.1142	145.884	-2.17366
213280_at	RAP1GAP2	NM_001100398//NM_015085	7.96447	9.81007	7.44665e-14	-1.84559	down	249.773	897.686	-3.59401
219263_at	RNF128	NM_024539//NM_194463	5.87352	7.98853	7.69708e-14	-2.11501	down	58.6282	253.974	-4.33193
1555250_a_at	CPEB3	NM_001178137//NM_014912	5.99285	7.19743	7.7267e-14	-1.20458	down	63.6834	146.772	-2.30471
205257_s_at	AMPH	NM_001635//NM_139316	8.85582	10.7433	7.86708e-14	-1.8875	down	463.307	1714.2	-3.69992
208906_at	BSCL2//HNRNPUL2-BSCL2	NM_001122955//NM_001130702//NM_032667//NR_037946//NR_037948//NR_037949	9.97799	11.392	7.93756e-14	-1.41398	down	1008.5	2687.36	-2.66472
238600_at	JAKMIP1	NM_001099433//NM_144720	7.38946	9.09105	7.95923e-14	-1.70159	down	167.667	545.353	-3.2526
235375_x_at	TTC9B	NM_152479	8.60378	9.93746	8.11572e-14	-1.33368	down	389.042	980.56	-2.52045
1553997_a_at	ASPHD1	NM_181718//NM_198907	9.75393	11.3946	8.36166e-14	-1.64064	down	863.429	2692.21	-3.11805
1558605_at	CTD-2292M16.8//OTTHUMG00000178843	---	6.16758	7.30226	8.58222e-14	-1.13468	down	71.883	157.833	-2.1957
228745_at	SGTB	NM_019072	8.85943	10.213	8.68811e-14	-1.35352	down	464.467	1186.87	-2.55535
204793_at	GPRASP1	NM_001099410//NM_001099411//NM_001184727//NM_014710	9.21529	11.1353	8.71405e-14	-1.92003	down	594.4	2249.4	-3.78431
227409_at	PPP1R3E	NM_001276318//NR_026862	7.51456	8.55265	9.00914e-14	-1.03809	down	182.856	375.495	-2.05351
206857_s_at	FKBP1B	NM_004116//NM_054033	8.1157	9.77696	9.14946e-14	-1.66126	down	277.376	877.319	-3.16292
243998_at	KRT222	NM_152349	5.52458	7.61926	1.02555e-13	-2.09467	down	46.0326	196.619	-4.27129
222953_at	GPR83	NM_016540	6.42687	7.91922	1.06393e-13	-1.49236	down	86.0359	242.06	-2.81348
238498_at	OTTHUMG00000175943//RP3-406A7.7	---	7.45362	8.89638	1.09514e-13	-1.44276	down	175.293	476.515	-2.7184
228497_at	SLC22A15	NM_018420	7.5728	9.16231	1.10026e-13	-1.58952	down	190.388	572.969	-3.00949
226822_at	STOX2	NM_020225	9.13402	10.4582	1.14751e-13	-1.32422	down	561.842	1406.84	-2.50398
204869_at	PCSK2	NM_001201528//NM_001201529//NM_002594	7.39256	9.8262	1.15659e-13	-2.43364	down	168.028	907.779	-5.40253
202228_s_at	NPTN	NM_001161363//NM_001161364//NM_012428//NM_017455	11.4222	12.4735	1.18218e-13	-1.05131	down	2744.3	5687.29	-2.07241
201328_at	ETS2	NM_001256295//NM_005239	8.50997	9.63444	1.19461e-13	-1.12446	down	364.55	794.794	-2.1802
230692_at	LOC157503	---	6.08795	7.70828	1.26371e-13	-1.62034	down	68.0228	209.134	-3.07447
204412_s_at	NEFH	NM_021076	7.88272	9.79953	1.32183e-13	-1.91681	down	236.013	891.156	-3.77587
219400_at	CNTNAP1	NM_003632	9.76437	11.0041	1.36861e-13	-1.23974	down	869.697	2053.85	-2.36156
236465_at	RNF175	NM_173662	7.83268	9.40985	1.40561e-13	-1.57717	down	227.966	680.217	-2.98385
213122_at	TSPYL5	NM_033512	7.72764	9.93281	1.46296e-13	-2.20517	down	211.959	977.404	-4.61128
206253_at	DLG2	NM_001142699//NM_001142700//NM_001142702//NM_001206769//NM_001364	6.18389	7.39147	1.56854e-13	-1.20758	down	72.7003	167.902	-2.30951
203607_at	INPP5F	NM_001243194//NM_001243195//NM_014937	9.71103	11.5919	1.61181e-13	-1.88089	down	838.129	3086.84	-3.68301
223290_at	PDXP//SH3BP1	NM_018957//NM_020315	9.22436	10.5417	1.72047e-13	-1.31738	down	598.15	1490.66	-2.49212
1556121_at	NAP1L1	NM_004537//NM_139207	8.26583	9.4282	1.74945e-13	-1.16237	down	307.796	688.925	-2.23825
203389_at	KIF3C	NM_002254	9.68513	11.0402	1.75862e-13	-1.35502	down	823.22	2105.81	-2.55801
206196_s_at	RUNDC3A	NM_001144825//NM_001144826//NM_006695	9.32612	11.6757	1.77156e-13	-2.3496	down	641.86	3271.45	-5.09682
206976_s_at	HSPH1	NM_006644	10.14	11.2656	1.77477e-13	-1.12562	down	1128.35	2461.99	-2.18195
1554655_a_at	RPRML	NM_203400	6.01115	7.06615	1.80475e-13	-1.055	down	64.4965	134.005	-2.07771
212538_at	DOCK9	NM_001130048//NM_001130049//NM_001130050//NM_015296	8.71674	10.4584	1.80901e-13	-1.74164	down	420.728	1406.98	-3.34416
205325_at	PHYHIP	NM_001099335//NM_014759	8.63683	10.9213	1.8667e-13	-2.28444	down	398.058	1939.24	-4.87175
205827_at	CCK	NM_000729//NM_001174138	7.86782	11.0736	2.04193e-13	-3.20573	down	233.588	2155.12	-9.22616
203151_at	MAP1A	NM_002373	11.3066	12.9454	2.11154e-13	-1.63872	down	2533	7887.5	-3.1139
1553864_at	GPR26	NM_153442	5.30068	6.52089	2.44336e-13	-1.22021	down	39.4153	91.8299	-2.32981
219858_s_at	MFSD6	NM_017694	6.4617	7.72392	2.47943e-13	-1.26222	down	88.1383	211.413	-2.39865
205352_at	SERPINI1	NM_001122752//NM_005025	9.24627	12.0848	2.61665e-13	-2.83857	down	607.301	4344.09	-7.15311
208102_s_at	PSD	NM_001270965//NM_001270966//NM_002779//NR_073110	7.26274	8.33603	2.65608e-13	-1.07329	down	153.569	323.144	-2.10423
206403_at	ZNF536	NM_014717	7.95324	9.66315	2.81222e-13	-1.7099	down	247.836	810.768	-3.27139
215664_s_at	EPHA5	NM_004439//NM_182472	5.69895	6.78916	2.81861e-13	-1.09022	down	51.9462	110.597	-2.12906
238815_at	LRRTM1	NM_178839	7.67982	8.6825	2.9673e-13	-1.00267	down	205.049	410.858	-2.00371
212699_at	SCAMP5	NM_001178111//NM_001178112//NM_138967//NR_033660	9.98124	11.103	2.99919e-13	-1.12176	down	1010.77	2199.56	-2.17612
1554633_a_at	MYT1L	NM_015025	5.88952	8.22977	3.04472e-13	-2.34025	down	59.2821	300.198	-5.06389
213912_at	TBC1D30	NM_015279	6.96027	7.98148	3.09712e-13	-1.02122	down	124.523	252.735	-2.02963
212928_at	TSPYL4	NM_021648	10.8029	11.9222	3.10793e-13	-1.11929	down	1786.48	3880.96	-2.17241
213967_at	RALYL	NM_001100391//NM_001100392//NM_001100393//NM_173848	8.08502	10.1234	3.11166e-13	-2.0384	down	271.54	1115.46	-4.10791
221801_x_at	NEFL	NM_006158	7.93235	10.4523	3.22466e-13	-2.51998	down	244.272	1401.09	-5.73576
215116_s_at	DNM1	NM_001005336//NM_004408	9.92852	12.2229	3.51659e-13	-2.29439	down	974.501	4780.36	-4.90545
204722_at	SCN3B	NM_001040151//NM_018400	8.78258	11.2256	3.5668e-13	-2.44304	down	440.372	2394.69	-5.43787
213496_at	LPPR4	NM_001166252//NM_014839	8.98266	10.9318	3.59028e-13	-1.94917	down	505.881	1953.48	-3.86153
230563_at	RASGEF1A	NM_145313	7.86582	10.3727	3.59498e-13	-2.50692	down	233.265	1325.89	-5.68404
220663_at	IL1RAPL1	NM_014271	7.22217	8.58896	3.66715e-13	-1.36679	down	149.31	385.066	-2.57896
223708_at	C1QTNF4	NM_031909	6.91453	8.66235	3.68766e-13	-1.74782	down	120.637	405.161	-3.35852
213482_at	DOCK3	NM_004947	8.37131	10.0369	3.86408e-13	-1.66554	down	331.143	1050.49	-3.17233
209956_s_at	CAMK2B	NM_001220//NM_172078//NM_172079//NM_172080//NM_172081//NM_172082//NM_172083//NM_172084	8.5711	11.0624	4.08336e-13	-2.49127	down	380.329	2138.49	-5.62274
215307_at	ZNF529	NM_001145649//NM_001145650//NM_020951//NR_027239	7.717	8.8691	4.18671e-13	-1.15211	down	210.401	467.591	-2.22238
241399_at	FAM19A2	NM_178539	7.28742	9.4949	4.26783e-13	-2.20747	down	156.219	721.522	-4.61866
209462_at	APLP1	NM_001024807//NM_005166	10.707	12.1996	4.35137e-13	-1.49258	down	1671.57	4703.67	-2.81392
239671_at	OTTHUMG00000172947//RP11-355I22.7	---	7.46603	9.83078	4.63181e-13	-2.36475	down	176.807	910.668	-5.15062
210040_at	SLC12A5	NM_001134771//NM_020708	8.65505	11.4464	4.72443e-13	-2.79135	down	403.115	2790.68	-6.92279
202073_at	OPTN	NM_001008211//NM_001008212//NM_001008213//NM_021980	9.5967	11.0866	5.0651e-13	-1.48988	down	774.274	2174.67	-2.80866
218824_at	PNMAL1	NM_001103149//NM_018215	10.4883	11.8058	5.16101e-13	-1.31746	down	1436.49	3580.13	-2.49227
242470_at	EID2B	NM_152361	6.98548	8.04198	5.2579e-13	-1.0565	down	126.718	263.559	-2.07988
1557122_s_at	GABRB2	NM_000813//NM_021911	7.91043	10.3966	5.35906e-13	-2.48621	down	240.59	1348.04	-5.60305
230691_at	STX1B	NM_052874	8.6365	10.319	5.66648e-13	-1.68252	down	397.965	1277.42	-3.20987
218935_at	EHD3	NM_014600	9.60577	11.2115	5.94494e-13	-1.60574	down	779.155	2371.37	-3.04351
203865_s_at	ADARB1	NM_001033049//NM_001112//NM_001160230//NM_015833//NM_015834//NR_027672//NR_027673//NR_027674//NR_073200	8.20427	9.48814	5.9646e-13	-1.28387	down	294.939	718.149	-2.43491
238426_at	TMEM130	NM_001134450//NM_001134451//NM_152913	7.79603	10.1108	5.98057e-13	-2.3148	down	222.249	1105.76	-4.97535
204337_at	RGS4	NM_001102445//NM_001113380//NM_001113381//NM_005613	9.01499	12.1128	6.06933e-13	-3.09783	down	517.346	4429.14	-8.56127
214607_at	PAK3	NM_001128166//NM_001128167//NM_001128168//NM_001128172//NM_001128173//NM_002578	9.8276	11.409	6.24263e-13	-1.58136	down	908.661	2719.18	-2.99251
226382_at	CAMK1D//LOC283070	NM_020397//NM_153498//NR_027322	9.22357	10.8026	6.27031e-13	-1.57902	down	597.822	1786.09	-2.98766
203498_at	RCAN2	NM_001251973//NM_001251974//NM_005822	9.19773	11.6113	6.56843e-13	-2.41362	down	587.208	3128.7	-5.32809
227756_at	FAM81A	NM_152450	6.84693	7.91542	6.80082e-13	-1.06849	down	115.115	241.423	-2.09724
223634_at	RASD2	NM_014310	7.61446	8.75207	6.86965e-13	-1.13762	down	195.966	431.159	-2.20017
210363_s_at	SCN2B	NM_004588	7.20981	8.27104	7.46079e-13	-1.06123	down	148.036	308.909	-2.08671
201313_at	ENO2	NM_001975	10.6416	11.9549	8.00327e-13	-1.31332	down	1597.49	3969.95	-2.48512
225354_s_at	SH3BGRL2	NM_031469	8.54142	9.79438	8.10237e-13	-1.25296	down	372.583	887.978	-2.38331
219825_at	CYP26B1	NM_001277742//NM_019885	6.92749	8.65151	8.37234e-13	-1.72402	down	121.726	402.129	-3.30356
230179_at	LOC285812	---	8.66775	10.3162	8.54182e-13	-1.64845	down	406.681	1274.93	-3.13496
204726_at	CDH13	NM_001220488//NM_001220489//NM_001220490//NM_001220491//NM_001220492//NM_001257	7.9295	9.29122	9.14709e-13	-1.36173	down	243.79	626.523	-2.56993
202920_at	ANK2	NM_001127493//NM_001148//NM_020977	11.4944	12.6472	9.65671e-13	-1.15274	down	2885.12	6414.63	-2.22335
212624_s_at	CHN1	NM_001025201//NM_001206602//NM_001822//NR_038133	11.4606	13.3065	1.01951e-12	-1.8459	down	2818.31	10131.1	-3.59476
1554757_a_at	INPP5A	NM_005539	6.72377	7.82201	1.04524e-12	-1.09824	down	105.695	226.287	-2.14094
213965_s_at	CHD5	NM_015557	7.99076	9.50308	1.05389e-12	-1.51232	down	254.366	725.627	-2.85269
201939_at	PLK2	NM_001252226//NM_006622	8.5488	10.5772	1.07465e-12	-2.02844	down	374.495	1527.81	-4.07964
206481_s_at	LDB2	NM_001130834//NM_001290	8.79295	10.5448	1.09396e-12	-1.75188	down	443.548	1493.86	-3.36797
1556095_at	UNC13C	NM_001080534	5.37792	7.64847	1.15424e-12	-2.27055	down	41.583	200.64	-4.82506
215321_at	RUNDC3B	NM_001134405//NM_001134406//NM_138290	6.86	8.63929	1.19717e-12	-1.7793	down	116.162	398.736	-3.43259
231031_at	KGFLP2	NM_001039113//NR_003670	6.89798	8.23013	1.23404e-12	-1.33215	down	119.261	300.273	-2.51778
229963_at	BEX5	NM_001012978//NM_001159560	9.08479	11.8133	1.35293e-12	-2.72849	down	542.992	3598.74	-6.62761
203038_at	PTPRK	NM_001135648//NM_002844	9.69246	10.7675	1.37796e-12	-1.075	down	827.409	1743.12	-2.10672
227290_at	OTTHUMG00000176268//RP11-18F14.2	---	7.61274	8.9571	1.46033e-12	-1.34435	down	195.733	496.998	-2.53916
213839_at	CLMN	NM_024734	7.46824	9.09379	1.68975e-12	-1.62555	down	177.078	546.391	-3.08559
204134_at	PDE2A	NM_001143839//NM_001146209//NM_001243784//NM_002599	9.10638	11.2108	1.78492e-12	-2.10445	down	551.181	2370.27	-4.30035
1557943_at	CNP	NM_033133	9.27743	10.9277	1.78778e-12	-1.65028	down	620.561	1947.91	-3.13894
228636_at	BHLHE22	NM_152414	6.87652	8.13365	1.83889e-12	-1.25713	down	117.5	280.849	-2.3902
224530_s_at	KCNIP4	NM_001035003//NM_001035004//NM_025221//NM_147181//NM_147182//NM_147183	7.84839	9.08484	1.85406e-12	-1.23644	down	230.463	543.01	-2.35617
202341_s_at	TRIM2	NM_001130067//NM_015271	9.59134	10.7584	1.99144e-12	-1.16708	down	771.404	1732.24	-2.24557
207957_s_at	PRKCB	NM_002738//NM_212535	8.45731	11.5149	2.09181e-12	-3.05762	down	351.484	2926.44	-8.32597
238008_at	PRR18	NM_175922	8.63866	10.4869	2.13961e-12	-1.84826	down	398.562	1435.09	-3.60066
213925_at	C1orf95	NM_001003665	9.22393	10.7373	2.32195e-12	-1.51335	down	597.972	1707.05	-2.85473
206215_at	OPCML	NM_001012393//NM_002545	7.89535	9.07545	2.33541e-12	-1.1801	down	238.087	539.489	-2.26593
221901_at	KIAA1644	NM_001099294	8.04203	9.13004	2.36107e-12	-1.08802	down	263.567	560.295	-2.12582
237719_x_at	RGS7BP	NM_001029875//NM_001271890//NM_001271891//NR_073511	5.19833	6.55628	2.52972e-12	-1.35795	down	36.7158	94.1105	-2.56322
227240_at	NGEF	NM_001114090//NM_019850	8.71746	11.045	2.53695e-12	-2.32756	down	420.937	2112.91	-5.01954
212664_at	TUBB4A	NM_006087	9.65147	11.9982	2.55352e-12	-2.34673	down	804.231	4090.87	-5.08669
205104_at	SNPH	NM_014723	9.13184	10.2082	2.56669e-12	-1.07641	down	560.992	1183.01	-2.10878
213316_at	KIAA1462	NM_020848	6.54864	7.85678	2.58257e-12	-1.30813	down	93.6134	231.806	-2.47621
220131_at	FXYD7	NM_022006	8.103	10.1913	2.63068e-12	-2.08825	down	274.946	1169.16	-4.25231
210721_s_at	PAK7	NM_020341//NM_177990	6.40915	8.53277	2.88623e-12	-2.12362	down	84.9859	370.356	-4.35785
230010_at	SRRM4	NM_194286	7.47158	8.80015	2.89903e-12	-1.32857	down	177.488	445.769	-2.51154
230497_at	CELF5	NM_001172673//NM_021938//NR_033342	8.50925	10.7873	2.9088e-12	-2.27807	down	364.367	1767.29	-4.85028
221207_s_at	NBEA	NM_001204197//NM_015678	8.59214	10.0964	3.00452e-12	-1.50424	down	385.915	1094.74	-2.83674
206280_at	CDH18	NM_001167667//NM_004934	7.78331	9.89073	3.18574e-12	-2.10742	down	220.297	949.304	-4.3092
225225_at	OIP5-AS1	NR_026757	10.8912	11.8999	3.36803e-12	-1.00861	down	1899.29	3821.31	-2.01197
242301_at	CBLN2	NM_182511	7.38622	9.04175	3.4216e-12	-1.65553	down	167.292	527.034	-3.15039
227775_at	CELF6	NM_001172684//NM_001172685//NM_052840	7.33318	8.46188	3.55772e-12	-1.12871	down	161.252	352.599	-2.18663
1554012_at	RSPO2	NM_178565	4.90251	6.53847	3.69539e-12	-1.63596	down	29.909	92.9555	-3.10795
1564040_a_at	TMEM235	NM_001145529//NM_001204210//NM_001204211//NM_001204212	7.62788	9.84502	3.70962e-12	-2.21713	down	197.798	919.698	-4.64969
1556904_at	OTTHUMG00000175912//RP11-731J8.2	---	6.56972	8.23851	3.7742e-12	-1.66879	down	94.9909	302.022	-3.17948
205113_at	NEFM	NM_001105541//NM_005382	8.34544	11.511	3.8123e-12	-3.16555	down	325.259	2918.45	-8.97272
230359_at	KNDC1	NM_152643	7.94008	9.16446	3.85354e-12	-1.22438	down	245.585	573.822	-2.33655
213371_at	LDB3	NM_001080114//NM_001080115//NM_001080116//NM_001171610//NM_001171611//NM_007078	6.99787	8.78454	3.85877e-12	-1.78668	down	127.811	440.972	-3.4502
204552_at	INPP4A	NM_001134224//NM_001134225//NM_001566//NM_004027	8.25676	9.3165	3.99894e-12	-1.05974	down	305.867	637.597	-2.08455
204762_s_at	GNAO1	NM_020988//NM_138736	8.35769	10.2132	4.19873e-12	-1.85556	down	328.031	1187.12	-3.61891
205318_at	KIF5A	NM_004984	8.84095	9.93164	4.67822e-12	-1.09069	down	458.554	976.611	-2.12976
1555950_a_at	CD55	NM_000574//NM_001114543//NM_001114544//NM_001114752	6.99139	8.24576	5.95274e-12	-1.25438	down	127.238	303.544	-2.38564
1553998_at	DMRTC1//DMRTC1B	NM_001080851//NM_033053	8.70692	9.9284	6.34721e-12	-1.22148	down	417.872	974.417	-2.33185
202931_x_at	BIN1	NM_004305//NM_139343//NM_139344//NM_139345//NM_139346//NM_139347//NM_139348//NM_139349//NM_139350//NM_139351	10.0144	11.1836	7.37545e-12	-1.16927	down	1034.26	2326.01	-2.24897
205591_at	OLFM1	NM_006334//NM_014279//NM_058199	10.4054	12.7583	7.41317e-12	-2.35297	down	1356.21	6928.51	-5.10873
237584_at	OTTHUMG00000163670//RP11-684N3.1	---	6.87585	7.91346	7.53324e-12	-1.03761	down	117.445	241.095	-2.05283
227705_at	TCEAL7	NM_152278	10.15	11.484	7.95207e-12	-1.33403	down	1136.22	2864.46	-2.52105
223529_at	SYT4	NM_020783	8.99597	11.5526	7.95919e-12	-2.55664	down	510.571	3003.88	-5.88336
206118_at	STAT4	NM_001243835//NM_003151	7.18541	8.33465	7.98407e-12	-1.14923	down	145.554	322.834	-2.21796
212551_at	CAP2	NM_006366	8.87766	10.5898	8.05852e-12	-1.71216	down	470.372	1541.18	-3.27651
202254_at	SIPA1L1	NM_015556	9.33639	10.4578	8.26789e-12	-1.12146	down	646.448	1406.45	-2.17567
204081_at	NRGN	NM_001126181//NM_006176	10.4093	13.2066	8.37606e-12	-2.79733	down	1359.89	9453.26	-6.95151
218510_x_at	FAM134B	NM_001034850//NM_019000	8.98852	10.1118	8.63918e-12	-1.12332	down	507.942	1106.54	-2.17847
1553705_a_at	CHRM3	NM_000740	7.67117	9.09589	8.85217e-12	-1.42472	down	203.823	547.186	-2.68462
213793_s_at	HOMER1	NM_001277077//NM_001277078//NM_004272	9.14133	10.5694	8.92065e-12	-1.42807	down	564.697	1519.53	-2.69087
1569620_s_at	LOC100128079	XM_001724906//XM_001725467	5.82505	6.85644	9.25025e-12	-1.03139	down	56.691	115.876	-2.044
225847_at	NCEH1	NM_001146276//NM_001146277//NM_001146278//NM_020792	7.09052	9.15316	9.42113e-12	-2.06264	down	136.289	569.347	-4.17751
220276_at	RERGL	NM_024730	5.86365	6.9382	9.539e-12	-1.07455	down	58.2285	122.633	-2.10606
204730_at	RIMS3	NM_014747	8.89679	11.1414	9.91873e-12	-2.24459	down	476.653	2258.87	-4.73902
203618_at	FAIM2	NM_012306	8.54891	9.83532	9.98534e-12	-1.28641	down	374.522	913.537	-2.43921
207594_s_at	SYNJ1	NM_001160302//NM_001160306//NM_003895//NM_203446	7.12928	8.3368	1.07319e-11	-1.20751	down	140	323.315	-2.30939
225822_at	TMEM125	NM_144626	8.44641	9.91287	1.13202e-11	-1.46646	down	348.836	963.987	-2.76344
236656_s_at	LOC100288911	NR_037631	8.12603	9.5547	1.16839e-11	-1.42867	down	279.37	752.06	-2.69198
236448_at	UNC5A	NM_133369	8.53328	10.5927	1.21548e-11	-2.05945	down	370.488	1544.3	-4.16828
231980_at	DOK6	NM_152721	6.4343	8.85588	1.24955e-11	-2.42158	down	86.4802	463.324	-5.35757
219024_at	PLEKHA1	NM_001001974//NM_001195608//NM_021622	8.07252	9.16169	1.27245e-11	-1.08917	down	269.197	572.72	-2.12751
221713_s_at	MAP6D1	NM_024871	8.70468	9.86641	1.31452e-11	-1.16174	down	417.224	933.439	-2.23726
1552714_at	CREG2	NM_153836	7.00937	8.95804	1.39271e-11	-1.94867	down	128.834	497.325	-3.86019
204777_s_at	MAL	NM_002371//NM_022438//NM_022439//NM_022440	8.98763	11.514	1.58092e-11	-2.52632	down	507.628	2924.45	-5.76101
206678_at	GABRA1	NM_000806//NM_001127643//NM_001127644//NM_001127645//NM_001127646//NM_001127647//NM_001127648	7.61693	9.89895	1.59111e-11	-2.28202	down	196.302	954.728	-4.86358
206710_s_at	EPB41L3	NM_012307	9.06323	11.1383	1.6792e-11	-2.07502	down	534.939	2253.97	-4.21351
220166_at	CNNM1	NM_020348	7.29481	8.37129	1.71484e-11	-1.07648	down	157.021	331.139	-2.10889
206385_s_at	ANK3	NM_001149//NM_001204403//NM_001204404//NM_020987	8.864	11.264	1.71769e-11	-2.39995	down	465.94	2459.16	-5.27785
221236_s_at	STMN4	NM_030795	9.63997	11.6467	1.7576e-11	-2.00671	down	797.849	3206.27	-4.01865
1556619_at	SHISA9	NM_001145204//NM_001145205	8.00403	9.08617	1.82279e-11	-1.08214	down	256.717	543.513	-2.11717
230596_at	OTTHUMG00000175759//RP11-71H17.7	---	7.89495	9.20193	1.83288e-11	-1.30698	down	238.022	588.92	-2.47422
214376_at	OTTHUMG00000176279//RP13-514E23.1	---	8.60036	10.1788	1.85656e-11	-1.57844	down	388.119	1159.1	-2.98646
204058_at	ME1	NM_002395	6.24655	8.1073	1.86185e-11	-1.86075	down	75.9275	275.766	-3.63197
234980_at	TMEM56	NM_001199679//NM_152487	7.15874	8.32487	2.0959e-11	-1.16613	down	142.888	320.654	-2.24409
203797_at	VSNL1	NM_003385	10.3244	13.3153	2.14137e-11	-2.99087	down	1282.19	10192.7	-7.94951
204712_at	WIF1	NM_007191	7.0674	10.0305	2.15268e-11	-2.9631	down	134.122	1045.88	-7.79798
213552_at	GLCE	NM_015554	6.70672	7.8001	2.32123e-11	-1.09338	down	104.454	222.876	-2.13374
235758_at	PNMA6A//PNMA6B//PNMA6C//PNMA6D	NM_001170944//NM_001242319//NM_032882//XM_003403580//XM_003960087	8.6702	9.88561	2.34377e-11	-1.2154	down	407.372	945.941	-2.32206
244084_at	AIFM3	NM_001018060//NM_001146288//NM_144704//NR_027464	7.71127	8.7963	2.67953e-11	-1.08502	down	209.568	444.58	-2.12141
205122_at	MSANTD3-TMEFF1//TMEFF1	NM_001198812//NM_003692	9.03958	10.5434	2.78739e-11	-1.50385	down	526.242	1492.41	-2.83598
232080_at	HECW2	NM_020760	7.49849	8.53525	2.79827e-11	-1.03676	down	180.83	370.993	-2.05161
228051_at	KIAA1244	NM_020340	9.26158	10.9781	2.87161e-11	-1.71655	down	613.781	2017.18	-3.28648
206773_at	LY6H	NM_001130478//NM_001135655//NM_002347	7.52425	9.64761	2.95645e-11	-2.12336	down	184.088	802.085	-4.35708
205632_s_at	PIP5K1B	NM_001031687//NM_001278253//NM_003558	7.71271	9.05781	3.02156e-11	-1.3451	down	209.776	532.932	-2.54048
205737_at	KCNQ2	NM_004518//NM_172106//NM_172107//NM_172108//NM_172109	8.37828	10.5258	3.16699e-11	-2.14752	down	332.746	1474.29	-4.43066
220026_at	CLCA4	NM_012128//NR_024602	5.57099	6.92601	3.26708e-11	-1.35501	down	47.5375	121.601	-2.55799
1557345_at	LOC283516	---	5.35169	6.36678	3.41847e-11	-1.01508	down	40.8338	82.5259	-2.02102
226612_at	UBE2QL1	NM_001145161	8.7451	11.2416	3.45097e-11	-2.4965	down	429.08	2421.37	-5.64316
203431_s_at	ARHGAP32	NM_001142685//NM_014715	7.91977	9.04523	3.48552e-11	-1.12546	down	242.152	528.307	-2.18172
229233_at	NRG3	NM_001010848//NM_001165972//NM_001165973	7.64335	9.18011	3.61853e-11	-1.53676	down	199.93	580.079	-2.90142
203889_at	SCG5	NM_001144757//NM_003020	10.8093	12.442	3.78818e-11	-1.63263	down	1794.45	5564.19	-3.10078
213245_at	ADCY1	NM_021116	8.85	10.8345	3.82125e-11	-1.98446	down	461.44	1825.98	-3.95714
203998_s_at	SYT1	NM_001135805//NM_001135806//NM_005639	7.06956	10.3741	4.03213e-11	-3.30449	down	134.323	1327.09	-9.87985
200862_at	DHCR24	NM_014762	9.40008	10.666	4.13268e-11	-1.2659	down	675.626	1624.73	-2.40477
204540_at	EEF1A2	NM_001958	10.1072	11.9364	4.19655e-11	-1.82924	down	1102.97	3919.41	-3.55349
214762_at	ATP6V1G2	NM_001204078//NM_130463//NM_138282	9.78287	11.6234	4.2254e-11	-1.84048	down	880.923	3154.85	-3.5813
202889_x_at	MAP7	NM_001198608//NM_001198609//NM_001198611//NM_001198614//NM_001198615//NM_001198616//NM_001198617//NM_001198618//NM_001198619//NM_003980	7.73373	8.81609	4.22846e-11	-1.08236	down	212.856	450.721	-2.11749
225996_at	LONRF2	NM_198461	9.76009	11.2539	4.34822e-11	-1.49385	down	867.123	2442.16	-2.81639
203069_at	SV2A	NM_014849	10.3337	11.3729	4.36921e-11	-1.03921	down	1290.45	2652.02	-2.05511
219557_s_at	NRIP3	NM_020645	8.03257	9.46883	4.41477e-11	-1.43626	down	261.845	708.601	-2.70619
212914_at	CBX7	NM_175709	9.56512	10.7759	4.41667e-11	-1.21079	down	757.507	1753.35	-2.31464
220230_s_at	CYB5R2	NM_001001336//NM_016229	7.58361	8.83857	4.45652e-11	-1.25495	down	191.82	457.798	-2.3866
207026_s_at	ATP2B3	NM_001001344//NM_021949	7.15909	8.32944	4.46128e-11	-1.17035	down	142.922	321.67	-2.25067
233310_at	OTTHUMG00000176081//RP11-143K11.1	---	6.99967	8.01818	4.54543e-11	-1.01851	down	127.971	259.247	-2.02583
228062_at	NAP1L5	NM_153757	10.1598	11.7411	4.64359e-11	-1.58134	down	1143.91	3423.11	-2.99248
1557481_a_at	LINC00320	NR_024090	6.53381	8.22617	4.85128e-11	-1.69235	down	92.656	299.449	-3.23184
228984_at	CARNS1	NM_001166222//NM_020811	9.73056	11.6841	5.032e-11	-1.95358	down	849.552	3290.61	-3.87334
214432_at	ATP1A3	NM_001256213//NM_001256214//NM_152296	8.46732	10.5686	5.11242e-11	-2.10132	down	353.93	1518.72	-4.29102
215785_s_at	CYFIP2	NM_001037332//NM_001037333//NM_014376	10.1989	11.4729	5.45821e-11	-1.27409	down	1175.34	2842.51	-2.41847
230081_at	PLCXD3	NM_001005473	6.35012	7.82406	5.65672e-11	-1.47395	down	81.5786	226.609	-2.77781
219619_at	DIRAS2	NM_017594	8.69115	11.3241	5.86064e-11	-2.63296	down	413.33	2563.88	-6.20298
205651_x_at	RAPGEF4	NM_001100397//NM_007023	8.93336	11.0698	5.91026e-11	-2.13649	down	488.889	2149.59	-4.3969
204753_s_at	HLF	NM_002126	7.97296	10.0515	6.08241e-11	-2.07851	down	251.246	1061.19	-4.22372
230112_at	42433	NM_020814	7.35064	8.50962	6.19777e-11	-1.15898	down	163.217	364.461	-2.23299
227801_at	TRIM59	NM_173084	6.52954	8.16368	6.30738e-11	-1.63414	down	92.3819	286.756	-3.10403
203413_at	NELL2	NM_001145107//NM_001145108//NM_001145109//NM_001145110//NM_006159	10.3169	12.1642	6.36307e-11	-1.84723	down	1275.58	4589.64	-3.59808
211303_x_at	FOLH1B	NM_153696	6.70114	8.04406	6.72726e-11	-1.34292	down	104.05	263.938	-2.53664
204165_at	WASF1	NM_001024934//NM_001024935//NM_001024936//NM_003931	10.1601	11.6458	6.77904e-11	-1.48571	down	1144.18	3204.34	-2.80055
231867_at	TENM2	NM_001080428//NM_001122679	7.07361	9.19201	6.78954e-11	-2.11839	down	134.701	584.885	-4.3421
214978_s_at	PPFIA4	NM_015053	7.7096	9.1305	6.7988e-11	-1.4209	down	209.325	560.474	-2.67753
214586_at	GPR37	NM_005302	7.02186	8.72417	7.15925e-11	-1.70231	down	129.954	422.899	-3.25421
212427_at	KIAA0368	NM_001080398	8.04003	9.07037	7.337e-11	-1.03034	down	263.203	537.594	-2.04251
213904_at	OTTHUMG00000175466//RP11-526J3.3	---	8.40233	10.7805	7.71738e-11	-2.37813	down	338.34	1758.9	-5.19861
206355_at	GNAL	NM_001142339//NM_001261443//NM_001261444//NM_002071//NM_182978	5.87413	6.91632	7.85716e-11	-1.04219	down	58.653	120.787	-2.05935
205031_at	EFNB3	NM_001406	9.25104	10.3646	8.40961e-11	-1.11359	down	609.315	1318.45	-2.16383
204697_s_at	CHGA	NM_001275	8.97578	10.4592	8.75927e-11	-1.4834	down	503.477	1407.76	-2.79607
212956_at	TBC1D9	NM_015130	9.27484	10.6139	8.83402e-11	-1.33904	down	619.446	1567.09	-2.52982
206051_at	ELAVL4	NM_001144774//NM_001144775//NM_001144776//NM_001144777//NM_021952	9.02033	10.6748	9.5723e-11	-1.65449	down	519.267	1634.71	-3.14811
203680_at	PRKAR2B	NM_002736	9.23594	10.6962	9.99983e-11	-1.46028	down	602.969	1659.14	-2.75163
238893_at	LINC00936	NR_028138	9.01371	10.0141	1.06521e-10	-1.0004	down	516.888	1034.07	-2.00056
231397_at	LPPR5	NM_001010861//NM_001037317	7.16101	8.79511	1.09949e-10	-1.6341	down	143.113	444.214	-3.10393
206970_at	CNTN2	NM_005076	8.16506	9.1766	1.24781e-10	-1.01154	down	287.031	578.672	-2.01606
219310_at	SYNDIG1	NM_024893	8.74604	9.86337	1.32492e-10	-1.11732	down	429.359	931.47	-2.16944
230972_at	ANKRD9	NM_152326	7.81855	8.89428	1.33019e-10	-1.07573	down	225.745	475.824	-2.10779
219305_x_at	FBXO2	NM_012168	8.75316	10.2348	1.33649e-10	-1.48161	down	431.483	1204.96	-2.79261
229580_at	OTTHUMG00000175814//RP11-13L2.4	---	8.34144	10.1213	1.46917e-10	-1.77988	down	324.358	1113.83	-3.43397
235916_at	YPEL4	NM_145008	7.54351	8.96552	1.50738e-10	-1.42201	down	186.562	499.908	-2.67958
233482_at	OTTHUMG00000172555//RP11-8P11.2	---	7.0151	8.06915	1.51206e-10	-1.05405	down	129.346	268.569	-2.07636
203710_at	ITPR1	NM_001099952//NM_001168272//NM_002222	7.98742	9.89311	1.62464e-10	-1.90569	down	253.778	950.871	-3.74687
1552689_at	CASKIN1	NM_020764	8.97002	10.2264	1.72713e-10	-1.25642	down	501.471	1198.02	-2.38902
205155_s_at	SPTBN2	NM_006946	7.7347	8.81053	1.77592e-10	-1.07583	down	212.999	448.987	-2.10793
214745_at	PLCH1	NM_001130960//NM_001130961//NM_014996	6.55739	7.60229	1.83952e-10	-1.04491	down	94.1826	194.321	-2.06323
239293_at	NRSN1	NM_080723	8.42709	10.1542	1.91434e-10	-1.7271	down	344.196	1139.5	-3.31061
219463_at	LAMP5	NM_001199897//NM_012261	8.94721	10.381	1.98447e-10	-1.43377	down	493.603	1333.47	-2.70151
205462_s_at	HPCAL1	NM_001258357//NM_001258358//NM_001258359//NM_002149//NM_134421	8.17696	9.3236	2.00635e-10	-1.14664	down	289.408	640.741	-2.21397
219594_at	NINJ2	NM_016533	7.91371	9.24253	2.13707e-10	-1.32882	down	241.137	605.73	-2.51197
203767_s_at	STS	NM_000351	6.88658	8.02007	2.25412e-10	-1.13349	down	118.323	259.586	-2.19389
224367_at	BEX2	NM_001168399//NM_001168400//NM_001168401//NM_032621	10.7904	12.3308	2.39963e-10	-1.54045	down	1771.06	5151.74	-2.90885
1568612_at	GABRG2	NM_000816//NM_198903//NM_198904	7.38206	10.6397	2.44299e-10	-3.25761	down	166.81	1595.36	-9.56394
220448_at	KCNK12	NM_022055	5.92116	7.1048	2.49076e-10	-1.18363	down	60.5966	137.644	-2.27148
239738_at	DACH2	NM_001139514//NM_001139515//NM_053281	6.64124	8.1032	2.59867e-10	-1.46196	down	99.8189	274.984	-2.75483
231771_at	GJB6	NM_001110219//NM_001110220//NM_001110221//NM_006783	7.54009	10.4307	2.71968e-10	-2.89056	down	186.12	1380.19	-7.4156
204685_s_at	ATP2B2	NM_001001331//NM_001683	9.83319	11.407	2.74299e-10	-1.5738	down	912.192	2715.49	-2.97688
227856_at	C4orf32	NM_152400	6.29763	7.43579	2.95088e-10	-1.13817	down	78.6637	173.14	-2.20101
1552301_a_at	CORO6	NM_032854	6.98512	8.12859	3.00628e-10	-1.14347	down	126.686	279.866	-2.20912
218094_s_at	DBNDD2//SYS1//SYS1-DBNDD2	NM_001048221//NM_001048222//NM_001048223//NM_001048224//NM_001048225//NM_001048226//NM_001099791//NM_001197129//NM_001197139//NM_001197140//NM_018478//NM_033542//NR_003189	11.3477	12.6961	3.08088e-10	-1.34837	down	2606.17	6635.96	-2.54624
205625_s_at	CALB1	NM_004929	7.34118	9.42215	3.45985e-10	-2.08097	down	162.149	686.041	-4.23092
219354_at	KLHL26	NM_018316	8.07042	9.16205	3.66177e-10	-1.09163	down	268.805	572.865	-2.13115
206349_at	LGI1	NM_005097	7.85146	9.83677	3.69757e-10	-1.98531	down	230.954	914.458	-3.95947
209159_s_at	NDRG4	NM_001130487//NM_001242833//NM_001242834//NM_001242835//NM_001242836//NM_020465//NM_022910//NR_040072	11.1093	12.4101	3.83692e-10	-1.30082	down	2209.2	5442.79	-2.46369
212669_at	CAMK2G	NM_001204492//NM_001222//NM_172169//NM_172170//NM_172171//NM_172172//NM_172173	9.12297	10.3681	3.8408e-10	-1.24513	down	557.555	1321.63	-2.3704
208320_at	CABP1	NM_001033677//NM_004276//NM_031205	7.56597	9.59044	4.06878e-10	-2.02447	down	189.489	770.921	-4.06842
218468_s_at	GREM1	NM_001191322//NM_001191323//NM_013372	5.18387	6.71529	4.55068e-10	-1.53143	down	36.3495	105.076	-2.89072
204519_s_at	PLLP	NM_015993	9.24548	10.9872	5.07729e-10	-1.74175	down	606.97	2029.96	-3.34441
204953_at	SNAP91	NM_001242792//NM_001242793//NM_001242794//NM_001256717//NM_001256718//NM_014841//NR_026669	8.97766	11.4734	5.19608e-10	-2.49575	down	504.133	2843.41	-5.6402
227923_at	SHANK3	NM_001080420//NM_033517	9.05487	10.4262	5.33494e-10	-1.37136	down	531.848	1375.97	-2.58715
205934_at	PLCL1	NM_006226	7.185	8.77954	5.44002e-10	-1.59454	down	145.513	439.447	-3.01998
205860_x_at	FOLH1//FOLH1B	NM_001014986//NM_001193471//NM_001193472//NM_001193473//NM_004476//NM_153696	7.76245	9.50908	5.6801e-10	-1.74663	down	217.136	728.65	-3.35573
204570_at	COX7A1	NM_001864	8.43291	10.001	5.7709e-10	-1.56808	down	345.587	1024.7	-2.9651
227641_at	FBXL16	NM_153350	11.1569	13.0274	5.82075e-10	-1.87047	down	2283.28	8348.82	-3.65651
1553796_at	LOC150622//LOC400940	NM_207479//NR_026832//NR_026833	7.17784	8.4656	7.07837e-10	-1.28777	down	144.792	353.509	-2.4415
206137_at	RIMS2	NM_001100117//NM_014677	8.29008	9.46232	7.46629e-10	-1.17224	down	313.013	705.411	-2.25362
228749_at	ZDBF2	NM_020923	7.05381	8.06048	8.15769e-10	-1.00667	down	132.864	266.96	-2.00926
221802_s_at	KIAA1598	NM_001127211//NM_001258298//NM_001258299//NM_001258300//NM_018330	9.762	11.623	9.12313e-10	-1.86101	down	868.271	3154.1	-3.63263
218623_at	HMP19	NM_015980	9.56047	11.5034	9.74732e-10	-1.94296	down	755.07	2903.2	-3.84494
201242_s_at	ATP1B1	NM_001001787//NM_001677	11.4868	12.7791	1.09542e-09	-1.29226	down	2869.94	7028.84	-2.44912
205399_at	DCLK1	NM_001195415//NM_001195416//NM_001195430//NM_004734	10.0442	11.4435	1.15809e-09	-1.39938	down	1055.83	2785.15	-2.63789
205923_at	RELN	NM_005045//NM_173054	7.9236	9.02818	1.16161e-09	-1.10458	down	242.796	522.098	-2.15036
1553126_a_at	SLC39A12	NM_001145195//NM_152725	6.73281	8.88314	1.16212e-09	-2.15033	down	106.36	472.161	-4.43928
203000_at	STMN2	NM_001199214//NM_007029	9.53757	12.3644	1.19732e-09	-2.82686	down	743.181	5273.06	-7.09527
210674_s_at	PCDHA1//PCDHA10//PCDHA11//PCDHA12//PCDHA13//PCDHA2//PCDHA3//PCDHA4//PCDHA5//PCDHA6//PCDHA7//PCDHA8//PCDHA9//PCDHAC1//PCDHAC2	NM_014005//NM_018898//NM_018899//NM_018900//NM_018901//NM_018902//NM_018903//NM_018904//NM_018905//NM_018906//NM_018907//NM_018908//NM_018909//NM_018910//NM_018911//NM_031410//NM_031411//NM_031495//NM_031496//NM_031497//NM_031500//NM_031501//NM_031848//NM_031849//NM_031852//NM_031856//NM_031857//NM_031859//NM_031860//NM_031861//NM_031864//NM_031865//NM_031882//NM_031883	9.01506	10.0251	1.33128e-09	-1.01001	down	517.374	1041.95	-2.01393
224794_s_at	CERCAM	NM_016174	9.09019	10.4017	1.38442e-09	-1.31155	down	545.028	1352.8	-2.48208
1555370_a_at	CAMTA1	NM_001195563//NM_001242701//NM_015215//NR_038934	9.45916	10.891	1.5379e-09	-1.43184	down	703.869	1898.97	-2.69791
228185_at	ZNF25	NM_145011	8.37084	9.46098	1.59238e-09	-1.09015	down	331.035	704.758	-2.12896
223699_at	CNDP1	NM_032649	9.33846	11.4378	1.61923e-09	-2.09935	down	647.374	2774.1	-4.28516
204995_at	CDK5R1	NM_003885	8.96109	10.8023	1.70574e-09	-1.8412	down	498.375	1785.71	-3.58307
228126_x_at	CTXN1	NM_206833	8.6515	9.67474	1.7748e-09	-1.02324	down	402.125	817.308	-2.03247
223611_s_at	LNX1	NM_001126328//NM_032622	7.45562	9.30893	1.81753e-09	-1.85331	down	175.536	634.262	-3.61329
229313_at	ANO5	NM_001142649//NM_213599	7.19399	8.20626	1.95675e-09	-1.01227	down	146.422	295.345	-2.01708
205279_s_at	GLRB	NM_000824//NM_001166060//NM_001166061	8.54548	9.81163	2.10577e-09	-1.26615	down	373.633	898.659	-2.40519
202196_s_at	DKK3	NM_001018057//NM_013253//NM_015881	10.0239	11.2348	2.12996e-09	-1.2109	down	1041.07	2409.91	-2.31483
219368_at	NAP1L2	NM_021963	9.02017	11.2961	2.27984e-09	-2.27595	down	519.21	2514.61	-4.84315
1552742_at	KCNH8	NM_144633	6.94653	8.45636	2.49712e-09	-1.50983	down	123.342	351.25	-2.84776
205334_at	S100A1	NM_006271	9.14881	10.3136	2.69161e-09	-1.16484	down	567.631	1272.67	-2.24208
205110_s_at	FGF13	NM_001139498//NM_001139500//NM_001139501//NM_001139502//NM_004114//NM_033642	8.48132	10.7294	2.95355e-09	-2.24808	down	357.381	1697.74	-4.7505
206381_at	SCN2A	NM_001040142//NM_001040143//NM_021007	7.92153	9.42114	3.04429e-09	-1.49961	down	242.447	685.559	-2.82767
207076_s_at	ASS1	NM_000050//NM_054012	8.54811	9.68356	3.2504e-09	-1.13544	down	374.316	822.321	-2.19686
204073_s_at	MYRF	NM_001127392//NM_013279	8.66409	10.5646	3.28836e-09	-1.90051	down	405.648	1514.47	-3.73345
204733_at	KLK6	NM_001012964//NM_001012965//NM_001012966//NM_002774	8.3988	10.005	3.3556e-09	-1.60616	down	337.513	1027.53	-3.04441
205709_s_at	CDS1	NM_001263	6.87641	8.54975	3.44225e-09	-1.67334	down	117.492	374.742	-3.18952
1555807_a_at	MOG	NM_001008228//NM_001008229//NM_001170418//NM_002433//NM_206809//NM_206810//NM_206811//NM_206812//NM_206813//NM_206814	8.26848	9.93231	3.4756e-09	-1.66383	down	308.362	977.067	-3.16857
227611_at	TARSL2	NM_152334	8.19097	9.19867	3.86352e-09	-1.0077	down	292.232	587.59	-2.0107
218523_at	LHPP	NM_001167880//NM_022126	9.09366	10.3286	4.34849e-09	-1.23498	down	546.343	1285.97	-2.35377
209242_at	PEG3	NM_001146184//NM_001146185//NM_001146186//NM_001146187//NM_006210	10.562	12.3324	4.38289e-09	-1.77042	down	1511.75	5157.39	-3.41154
204749_at	NAP1L3	NM_004538	10.4248	11.8639	5.0945e-09	-1.43907	down	1374.62	3727.24	-2.71147
215440_s_at	BEX4	NM_001080425//NM_001127688	10.6449	11.6959	5.10677e-09	-1.05101	down	1601.17	3317.58	-2.07198
205872_x_at	LOC101060353//PDE4DIP	NM_001002810//NM_001002811//NM_001002812//NM_001195260//NM_001195261//NM_001198832//NM_001198834//NM_014644//NM_022359//XM_003960253//XM_003960254//XM_003960255//XM_003960256//XM_003960257//XM_003960258//XM_003960259	8.76372	9.79482	5.23516e-09	-1.0311	down	434.652	888.246	-2.04358
227758_at	RERG	NM_001190726//NM_032918	6.1711	7.18794	5.61385e-09	-1.01684	down	72.0586	145.809	-2.02348
223349_s_at	BOK	NM_032515	8.3674	9.80952	5.6178e-09	-1.44213	down	330.246	897.348	-2.71721
237802_at	XKR4	NM_052898	8.20455	9.98101	5.63258e-09	-1.77647	down	294.995	1010.61	-3.42586
209529_at	PPAP2C	NM_003712//NM_177526//NM_177543	7.25713	8.62848	5.70799e-09	-1.37135	down	152.972	395.759	-2.58713
218273_s_at	PDP1	NM_001161778//NM_001161779//NM_001161780//NM_001161781//NM_018444	8.5878	9.79075	5.82634e-09	-1.20295	down	384.757	885.746	-2.30209
218720_x_at	SEZ6L2	NM_001114099//NM_001114100//NM_001243332//NM_001243333//NM_012410//NM_201575	9.46061	10.7578	5.94896e-09	-1.29721	down	704.576	1731.52	-2.45753
223500_at	CPLX1	NM_006651	8.2188	10.5283	6.54034e-09	-2.30951	down	297.923	1476.85	-4.95716
216617_s_at	MAG	NM_001199216//NM_002361//NM_080600	8.31096	10.2039	6.68437e-09	-1.89295	down	317.576	1179.46	-3.71394
205825_at	PCSK1	NM_000439//NM_001177875//NM_001177876	7.45706	9.38577	6.71373e-09	-1.92871	down	175.711	668.956	-3.80714
204513_s_at	ELMO1	NM_001039459//NM_001206480//NM_001206482//NM_014800//NM_130442//NR_038120//NR_038121	9.73571	10.9678	6.9136e-09	-1.23211	down	852.591	2002.82	-2.3491
206013_s_at	ACTL6B	NM_016188	6.66439	8.26516	7.01918e-09	-1.60076	down	101.434	307.652	-3.03304
211071_s_at	MLLT11	NM_006818	11.6803	12.7721	7.13154e-09	-1.09179	down	3281.9	6994.98	-2.13138
202438_x_at	IDS	NM_000202//NM_001166550//NM_006123	7.46966	9.00325	7.18976e-09	-1.53359	down	177.253	513.155	-2.89505
209576_at	GNAI1	NM_001256414//NM_002069	8.0824	9.73411	7.61752e-09	-1.65171	down	271.047	851.647	-3.14206
213479_at	NPTX2	NM_002523	8.35754	10.7406	7.73753e-09	-2.3831	down	327.997	1711.01	-5.21655
204301_at	KBTBD11	NM_014867	9.34569	10.565	7.89909e-09	-1.21928	down	650.626	1514.85	-2.3283
206030_at	ASPA	NM_000049//NM_001128085	7.84019	9.7088	7.90527e-09	-1.86861	down	229.157	836.836	-3.6518
229831_at	CNTN3	NM_020872	7.11784	9.57689	8.20363e-09	-2.45905	down	138.894	763.715	-5.49853
219685_at	TMEM35	NM_021637	8.51728	10.0859	8.54282e-09	-1.56862	down	366.4	1086.82	-2.96621
227192_at	PRRT2	NM_001256442//NM_001256443//NM_145239	8.22377	9.35093	9.3845e-09	-1.12716	down	298.953	652.998	-2.18428
208457_at	GABRD	NM_000815	7.83286	8.88826	9.93116e-09	-1.05539	down	227.996	473.84	-2.07828
223177_at	NT5DC1	NM_152729	7.16365	8.28316	1.12538e-08	-1.11951	down	143.375	311.516	-2.17273
231911_at	ERMN	NM_001009959//NM_020711	8.83705	11.5373	1.18997e-08	-2.70028	down	457.316	2972.23	-6.49929
209392_at	ENPP2	NM_001040092//NM_001130863//NM_006209//NR_045555	9.97513	12.2616	1.20016e-08	-2.28643	down	1006.5	4910.19	-4.87848
1554547_at	FAM13C	NM_001001971//NM_001143773//NM_001166698//NM_198215	8.88669	10.1655	1.37703e-08	-1.27884	down	473.327	1148.5	-2.42644
226791_at	KIFC2	NM_145754	9.03654	10.1729	1.38977e-08	-1.13637	down	525.132	1154.39	-2.19828
218976_at	DNAJC12	NM_021800//NM_201262	8.90184	10.1681	1.62721e-08	-1.26622	down	478.324	1150.52	-2.40531
204735_at	PDE4A	NM_001111307//NM_001111308//NM_001111309//NM_001243121//NM_006202	8.36702	9.37024	1.73614e-08	-1.00322	down	330.161	661.796	-2.00447
206039_at	RAB33A	NM_004794	8.22042	9.63977	1.8078e-08	-1.41935	down	298.259	797.737	-2.67465
202391_at	BASP1	NM_001271606//NM_006317	11.5194	13.1636	1.96189e-08	-1.64423	down	2935.46	9175.66	-3.1258
226051_at	SELM	NM_080430	8.90932	10.0963	1.97549e-08	-1.18702	down	480.809	1094.71	-2.27682
211663_x_at	PTGDS	NM_000954	10.8652	12.2569	2.03155e-08	-1.39167	down	1865.37	4894.4	-2.62383
206115_at	EGR3	NM_001199880//NM_001199881//NM_004430	8.89373	10.6575	2.16901e-08	-1.76382	down	475.64	1615.26	-3.39596
204036_at	LPAR1	NM_001401//NM_057159	9.83718	11.4541	2.31448e-08	-1.6169	down	914.719	2805.59	-3.06716
219288_at	C3orf14	NM_020685	9.81992	10.8493	2.33647e-08	-1.02933	down	903.837	1844.8	-2.04108
232010_at	FSTL5	NM_001128427//NM_001128428//NM_020116	6.69898	8.71951	2.34033e-08	-2.02053	down	103.895	421.535	-4.05733
207174_at	GPC5	NM_004466	6.96435	8.39059	2.38404e-08	-1.42624	down	124.876	335.597	-2.68745
204584_at	L1CAM	NM_000425//NM_001143963//NM_001278116//NM_024003	8.43248	10.3612	2.63451e-08	-1.92872	down	345.484	1315.32	-3.80717
218625_at	NRN1	NM_016588	10.3922	11.7768	2.79163e-08	-1.38459	down	1343.88	3508.84	-2.61098
229781_at	LOC100506725	XR_108767//XR_108768//XR_110669//XR_110670//XR_113003//XR_113004//XR_171638//XR_171639	8.84456	10.2473	3.74342e-08	-1.40272	down	459.704	1215.46	-2.644
219429_at	FA2H	NM_024306	8.07783	10.0101	3.79923e-08	-1.93223	down	270.19	1031.17	-3.81645
1553765_a_at	KLHL32	NM_052904	6.21666	7.87983	3.9051e-08	-1.66317	down	74.3706	235.541	-3.16713
202363_at	SPOCK1	NM_004598	10.2768	11.9088	4.34306e-08	-1.63205	down	1240.55	3845.13	-3.09953
227168_at	MIAT	NR_003491//NR_033319//NR_033320//NR_033321	9.38671	10.5798	4.40069e-08	-1.19305	down	669.395	1530.47	-2.28635
226918_at	JPH4	NM_001146028//NM_032452	9.75505	11.1578	4.44884e-08	-1.40276	down	864.095	2284.72	-2.64407
203638_s_at	FGFR2	NM_000141//NM_001144913//NM_001144914//NM_001144915//NM_001144916//NM_001144917//NM_001144918//NM_001144919//NM_022970//NM_022971//NM_022972//NM_022973//NM_022974//NM_022975//NM_022976//NM_023028//NM_023029//NM_023030//NR_073009	10.1708	11.2175	4.53125e-08	-1.04662	down	1152.73	2381.17	-2.06569
225726_s_at	PLEKHH1	NM_020715	9.71377	11.4692	5.01861e-08	-1.75539	down	839.726	2835.07	-3.37618
228598_at	DPP10	NM_001004360//NM_001178034//NM_001178036//NM_001178037//NM_020868	7.47459	9.32658	5.14997e-08	-1.85199	down	177.859	642.067	-3.60999
226809_at	LOC100216479//LOC100996884	NR_046258//NR_046259//NR_046260//XR_159393	7.89983	9.33166	5.15168e-08	-1.43184	down	238.828	644.334	-2.6979
214825_at	FAM155A	NM_001080396	7.71077	8.79007	5.41854e-08	-1.07929	down	209.495	442.664	-2.113
201556_s_at	VAMP2	NM_014232	9.45588	10.5748	5.49335e-08	-1.1189	down	702.269	1525.2	-2.17181
225871_at	STEAP2	NM_001040665//NM_001040666//NM_001244944//NM_001244945//NM_001244946//NM_152999	8.35815	9.48347	5.53129e-08	-1.12532	down	328.137	715.829	-2.1815
205751_at	SH3GL2	NM_003026	8.82126	11.2467	5.90268e-08	-2.42541	down	452.339	2429.88	-5.37182
1556629_a_at	SNAP25	NM_003081//NM_130811	7.32819	8.70279	6.0812e-08	-1.3746	down	160.696	416.679	-2.59297
220313_at	GPR88	NM_022049	6.26396	7.44974	7.66608e-08	-1.18577	down	76.8494	174.821	-2.27485
231166_at	GPR155	NM_001033045//NM_001267050//NM_001267051//NM_152529	8.63294	9.71101	8.49662e-08	-1.07807	down	396.986	838.121	-2.11121
223362_s_at	SEPT3	NM_019106//NM_145733//NM_145734	10.4352	11.7443	8.84104e-08	-1.30906	down	1384.58	3430.71	-2.4778
1556145_a_at	LOC100131170	XM_001716812//XM_001721745	6.13579	7.26424	9.80005e-08	-1.12846	down	70.3162	153.728	-2.18625
204204_at	SLC31A2	NM_001860	8.98966	10.1237	9.94305e-08	-1.13407	down	508.344	1115.7	-2.19477
202191_s_at	GAS7	NM_001130831//NM_003644//NM_201432//NM_201433	9.81727	10.9706	1.00723e-07	-1.15328	down	902.177	2006.62	-2.2242
1552496_a_at	COBL	NM_015198	7.56047	8.66105	1.01341e-07	-1.10058	down	188.768	404.796	-2.14441
205948_at	PTPRT	NM_007050//NM_133170	8.22272	9.29788	1.04038e-07	-1.07515	down	298.735	629.419	-2.10695
204465_s_at	INA	NM_032727	9.10896	11.0358	1.15818e-07	-1.92685	down	552.165	2099.46	-3.80223
1554544_a_at	MBP	NM_001025081//NM_001025090//NM_001025092//NM_001025094//NM_001025098//NM_001025100//NM_001025101//NM_002385	8.97508	10.0135	1.25505e-07	-1.03843	down	503.231	1033.63	-2.05399
205230_at	RPH3A	NM_001143854//NM_014954	8.8749	10.5009	1.25666e-07	-1.62598	down	469.475	1449.04	-3.08651
1559072_a_at	ELFN2	NM_052906	9.07671	10.2866	1.61517e-07	-1.20987	down	539.962	1249.02	-2.31317
201785_at	RNASE1	NM_002933//NM_198232//NM_198234//NM_198235	10.2055	11.3869	1.72856e-07	-1.18146	down	1180.73	2677.96	-2.26807
229085_at	LRRC3B	NM_052953	7.55891	8.99163	1.74515e-07	-1.43272	down	188.564	509.037	-2.69955
227006_at	PPP1R14A	NM_001243947//NM_033256	8.34316	10.0691	1.78381e-07	-1.72598	down	324.744	1074.27	-3.30805
227180_at	ELOVL7	NM_001104558//NM_024930	7.50102	8.53184	1.79022e-07	-1.03082	down	181.148	370.117	-2.04318
221868_at	PAIP2B	NM_020459	8.54603	10.063	1.80308e-07	-1.51695	down	373.776	1069.69	-2.86185
208850_s_at	THY1	NM_006288	10.1359	11.1727	1.84041e-07	-1.03677	down	1125.13	2308.36	-2.05163
205278_at	GAD1	NM_000817//NM_013445	9.608	11.3841	1.84216e-07	-1.77611	down	780.361	2672.74	-3.42501
209227_at	TUSC3	NM_006765//NM_178234	6.0152	7.05446	1.86671e-07	-1.03926	down	64.6779	132.924	-2.05517
207308_at	SLCO1A2	NM_005075//NM_021094//NM_134431	6.61757	8.07937	1.9249e-07	-1.4618	down	98.1943	270.478	-2.75452
223557_s_at	TMEFF2	NM_016192	8.20635	10.4215	2.22643e-07	-2.21517	down	295.364	1371.48	-4.64337
203724_s_at	RUFY3	NM_001037442//NM_001130709//NM_014961	9.90384	10.9554	2.24173e-07	-1.05156	down	957.969	1985.65	-2.07277
225165_at	PPP1R1B	NM_001242464//NM_032192//NM_181505	9.25889	10.7183	2.38944e-07	-1.45943	down	612.638	1684.75	-2.74999
207010_at	GABRB1	NM_000812	9.22795	11.0942	2.58023e-07	-1.86625	down	599.637	2186.18	-3.64583
205567_at	CHST1	NM_003654	9.68139	10.8636	2.6841e-07	-1.18216	down	821.088	1863.18	-2.26916
1555602_a_at	ELAVL3	NM_001420//NM_032281	8.99852	10.1162	2.77884e-07	-1.11766	down	511.475	1109.88	-2.16995
213486_at	COPG2IT1	NR_024086	9.85926	11.4971	2.94609e-07	-1.63784	down	928.825	2890.5	-3.112
1556627_at	DRP2	NM_001171184//NM_001939	7.16443	8.17262	3.0193e-07	-1.0082	down	143.452	288.539	-2.01139
206702_at	TEK	NM_000459	7.25707	8.29647	3.07418e-07	-1.0394	down	152.966	314.403	-2.05538
204774_at	EVI2A	NM_001003927//NM_014210	9.44665	10.8409	3.09202e-07	-1.39429	down	697.79	1834.2	-2.62859
223572_at	HHATL	NM_020707//NR_027753	8.53536	10.2421	3.25176e-07	-1.70678	down	371.023	1211.13	-3.26431
226912_at	ZDHHC23	NM_173570	7.23202	8.41091	3.39725e-07	-1.17889	down	150.333	340.359	-2.26403
215143_at	DPY19L2P2	NM_182634//NR_003561//NR_027768	8.0566	9.102	3.43911e-07	-1.04539	down	266.244	549.508	-2.06393
219949_at	LRRC2	NM_024512//NM_024750	6.17834	7.51371	3.88378e-07	-1.33536	down	72.4213	182.747	-2.52339
215145_s_at	CNTNAP2	NM_014141	7.25906	8.46318	4.06599e-07	-1.20412	down	153.178	352.915	-2.30396
203786_s_at	TPD52L1	NM_001003395//NM_001003396//NM_001003397//NM_003287	9.59797	10.8721	4.2091e-07	-1.27416	down	774.958	1874.3	-2.41858
205638_at	BAI3	NM_001704	9.17929	10.4291	4.43729e-07	-1.24981	down	579.75	1378.71	-2.37811
209631_s_at	GPR37//SEL1L2	NM_001271539//NM_005302//NM_025229//NR_073206//NR_073207	9.73859	11.4012	5.12725e-07	-1.66264	down	854.296	2704.66	-3.16595
1558414_at	FRRS1L	NM_014334	8.62861	9.77049	5.19e-07	-1.14188	down	395.795	873.394	-2.20668
207093_s_at	OMG	NM_002544	10.5771	11.9492	5.99337e-07	-1.37208	down	1527.69	3954.33	-2.58844
202949_s_at	FHL2	NM_001039492//NM_001450//NM_201555//NM_201556//NM_201557	8.25671	9.40029	6.03599e-07	-1.14358	down	305.857	675.724	-2.20928
205384_at	FXYD1	NM_005031//NM_021902	9.37781	10.5791	6.25265e-07	-1.20129	down	665.277	1529.77	-2.29945
205618_at	PRRG1	NM_000950//NM_001142395//NM_001173486//NM_001173489//NM_001173490	8.50429	9.59337	6.26559e-07	-1.08908	down	363.116	772.489	-2.12739
214797_s_at	CDK18	NM_002596//NM_212502//NM_212503	8.83101	9.90283	6.38066e-07	-1.07182	down	455.407	957.303	-2.10208
227933_at	LINGO1	NM_032808	8.89375	10.0948	7.8527e-07	-1.20106	down	475.646	1093.55	-2.29909
229302_at	TMEM178A	NM_001167959//NM_152390	10.0482	11.2971	7.96886e-07	-1.24887	down	1058.82	2516.35	-2.37656
211538_s_at	HSPA2	NM_021979	10.352	11.7965	8.82884e-07	-1.44444	down	1306.98	3557.04	-2.72157
201340_s_at	ENC1	NM_001256574//NM_001256575//NM_001256576//NM_003633//NR_046318	8.55355	10.1808	9.28292e-07	-1.62722	down	375.73	1160.7	-3.08918
204364_s_at	REEP1	NM_001164730//NM_001164731//NM_001164732//NM_022912	9.57039	10.6494	1.02261e-06	-1.07902	down	760.282	1606.18	-2.11261
204160_s_at	ENPP4	NM_014936	8.09191	9.31845	1.03896e-06	-1.22654	down	272.839	638.457	-2.34005
205373_at	CTNNA2	NM_001164883//NM_004389	9.48512	10.5348	1.0829e-06	-1.04973	down	716.647	1483.56	-2.07014
209842_at	SOX10	NM_006941	9.14958	10.5097	1.10844e-06	-1.36009	down	567.936	1457.9	-2.56701
203146_s_at	GABBR1	NM_001470//NM_021903//NM_021904//NM_021905	11.1899	12.3456	1.13019e-06	-1.15578	down	2336.05	5204.83	-2.22805
210944_s_at	CAPN3	NM_000070//NM_024344//NM_173087//NM_173088//NM_173089//NM_173090//NM_212465//NR_027911//NR_027912	8.347	9.77447	1.16679e-06	-1.42747	down	325.611	875.807	-2.68974
206140_at	LHX2	NM_004789	8.58164	9.8116	1.48071e-06	-1.22996	down	383.116	898.639	-2.34561
219236_at	PAQR6	NM_001272104//NM_001272105//NM_001272106//NM_001272107//NM_001272108//NM_001272109//NM_001272110//NM_001272111//NM_001272112//NM_001272113//NM_024897//NM_198406//NR_073610	10.7882	11.8674	1.60821e-06	-1.0792	down	1768.4	3736.39	-2.11286
203303_at	DYNLT3	NM_006520	9.64226	10.8666	1.65138e-06	-1.22438	down	799.114	1867.18	-2.33656
1554592_a_at	SLC1A6	NM_001272087//NM_001272088//NM_005071//NR_073589	5.55613	6.59358	1.7275e-06	-1.03744	down	47.0503	96.5749	-2.05259
204260_at	CHGB	NM_001819	8.00221	9.75983	1.75237e-06	-1.75762	down	256.393	866.968	-3.3814
226018_at	C7orf41	NM_152793	10.9235	12.2756	1.7953e-06	-1.35209	down	1942.27	4958.26	-2.55282
213353_at	ABCA5	NM_018672//NM_172232	6.83036	7.90707	2.24429e-06	-1.07671	down	113.801	240.03	-2.10922
230220_at	UNC80	NM_032504//NM_182587	7.96202	9.14696	2.28409e-06	-1.18494	down	249.348	566.904	-2.27355
1568603_at	CADPS	NM_003716//NM_183393//NM_183394	7.25231	8.63399	2.31381e-06	-1.38168	down	152.462	397.274	-2.60572
1555958_at	CRTAC1	NM_001206528//NM_018058	8.15471	9.15724	2.95556e-06	-1.00252	down	284.979	570.956	-2.0035
238029_s_at	SLC16A14	NM_152527	8.64277	9.68753	2.96787e-06	-1.04475	down	399.7	824.587	-2.06301
209897_s_at	SLIT2	NM_004787	7.84829	9.0288	3.01251e-06	-1.18051	down	230.447	522.323	-2.26656
206404_at	FGF9	NM_002010	7.7159	8.86183	3.02668e-06	-1.14594	down	210.24	465.24	-2.2129
203485_at	RTN1	NM_001243115//NM_021136//NM_206852//NM_206857	11.3421	12.923	3.02969e-06	-1.58091	down	2596	7766.12	-2.99158
214930_at	SLITRK5	NM_015567	7.99633	9.29371	3.05794e-06	-1.29738	down	255.35	627.603	-2.45781
205549_at	PCP4	NM_006198	8.53485	9.91145	3.15989e-06	-1.3766	down	370.891	963.038	-2.59656
209990_s_at	GABBR2	NM_005458	10.0415	11.9024	3.72195e-06	-1.8609	down	1053.87	3828.01	-3.63235
213056_at	FRMD4B	NM_015123	7.57575	8.68119	3.74455e-06	-1.10544	down	190.777	410.486	-2.15165
1557133_at	LINC00632	NM_001126492//NR_028344//NR_028345	7.56199	8.89471	4.13299e-06	-1.33272	down	188.967	475.965	-2.51877
1552619_a_at	ANLN	NM_018685	8.77136	10.056	4.34363e-06	-1.28468	down	436.962	1064.56	-2.43628
205152_at	SLC6A1	NM_003042	10.6506	11.7206	5.12575e-06	-1.07009	down	1607.45	3374.94	-2.09957
220889_s_at	CA10	NM_001082533//NM_001082534//NM_020178	7.6851	9.27142	5.589e-06	-1.58633	down	205.799	617.982	-3.00284
205478_at	PPP1R1A	NM_006741	7.82504	8.9587	5.78786e-06	-1.13367	down	226.762	497.551	-2.19416
230360_at	GLDN	NM_181789	9.15702	10.4485	6.10516e-06	-1.29146	down	570.87	1397.35	-2.44775
241998_at	C2orf80	NM_001099334	7.91407	9.31633	6.44434e-06	-1.40226	down	241.197	637.521	-2.64316
218404_at	SNX10	NM_001199835//NM_001199837//NM_001199838//NM_013322//NR_037670	9.33636	10.7748	6.81145e-06	-1.43846	down	646.435	1752.04	-2.71031
227949_at	PHACTR3	NM_001199505//NM_001199506//NM_080672//NM_183244//NM_183246	8.71329	10.2296	7.70804e-06	-1.51634	down	419.722	1200.68	-2.86065
228796_at	CPNE4	NM_130808	7.16199	8.64848	7.83532e-06	-1.48649	down	143.21	401.284	-2.80206
218332_at	BEX1	NM_018476	11.99	13.186	8.32753e-06	-1.19604	down	4067.58	9319.25	-2.2911
204235_s_at	GULP1	NM_001252668//NM_001252669//NM_016315//NR_045562//NR_045563	7.75415	8.79651	1.70881e-05	-1.04235	down	215.89	444.644	-2.05959
206984_s_at	RIT2	NM_001272077//NM_002930	7.02984	8.35159	1.7824e-05	-1.32175	down	130.675	326.647	-2.49969
213438_at	NFASC	NM_001005387//NM_001005388//NM_001005389//NM_001160331//NM_001160332//NM_001160333//NM_015090	10.0628	11.1318	1.82689e-05	-1.06897	down	1069.59	2243.92	-2.09794
203961_at	NEBL	NM_001173484//NM_006393//NM_016365//NM_213569	10.344	11.4142	1.92219e-05	-1.07021	down	1299.74	2729.12	-2.09974
205336_at	PVALB	NM_002854	6.34926	7.44489	2.00914e-05	-1.09563	down	81.5303	174.235	-2.13706
219572_at	CADPS2	NM_001009571//NM_001167940//NM_017954	8.37551	9.40637	2.01425e-05	-1.03086	down	332.109	678.577	-2.04324
227803_at	ENPP5	NM_021572	7.37872	8.81078	2.99657e-05	-1.43207	down	166.424	449.066	-2.69833
207659_s_at	MOBP	NM_001278322//NM_001278323//NM_182935//NR_003090//NR_103504//NR_103505//NR_103506	8.88387	10.8825	3.06901e-05	-1.99858	down	472.402	1887.75	-3.99608
209550_at	NDN	NM_002487	9.35574	10.4343	3.09823e-05	-1.07858	down	655.178	1383.7	-2.11195
203400_s_at	TF	NM_001063	10.8705	12.6128	3.37211e-05	-1.74227	down	1872.21	6263.67	-3.3456
228509_at	SPHKAP	NM_001142644//NM_030623	8.47751	9.7034	3.41767e-05	-1.2259	down	356.438	833.71	-2.33901
204378_at	BCAS1	NM_003657	8.27878	9.52348	4.08797e-05	-1.2447	down	310.571	735.956	-2.36968
218002_s_at	CXCL14	NM_004887	8.12934	9.57533	4.60868e-05	-1.44598	down	280.012	762.887	-2.72448
228108_at	PPM1L	NM_139245	8.83355	9.85641	5.03168e-05	-1.02286	down	456.208	926.988	-2.03194
221950_at	EMX2	NM_001165924//NM_004098	8.06035	9.17265	5.3311e-05	-1.1123	down	266.935	577.089	-2.1619
229459_at	FAM19A5	NM_001082967//NM_015381	9.42696	10.5317	5.55087e-05	-1.10475	down	688.33	1480.34	-2.15062
211006_s_at	KCNB1	NM_004975	8.82836	9.93849	6.82484e-05	-1.11013	down	454.57	981.256	-2.15865
210198_s_at	PLP1	NM_000533//NM_001128834//NM_199478	12.1988	13.5441	8.84344e-05	-1.34521	down	4701.32	11944.5	-2.54067
227189_at	CPNE5	NM_020939	9.21544	10.2282	9.48531e-05	-1.01274	down	594.46	1199.47	-2.01774
203510_at	MET	NM_000245//NM_001127500	7.66485	8.80655	0.000100293	-1.1417	down	202.931	447.749	-2.20641
229012_at	C9orf24	NM_001252195//NM_032596//NM_147168//NM_147169	7.16791	8.23962	0.000111208	-1.07171	down	143.799	302.255	-2.10193
1558009_at	SLC1A2	NM_001195728//NM_001252652//NM_004171	7.95101	9.3134	0.000112501	-1.36239	down	247.453	636.226	-2.5711
206935_at	PCDH8	NM_002590//NM_032949	7.33512	8.77911	0.000133568	-1.444	down	161.469	439.316	-2.72074
206306_at	RYR3	NM_001036//NM_001243996	8.03152	9.34734	0.000138367	-1.31582	down	261.655	651.373	-2.48943
204035_at	SCG2	NM_003469	9.5431	10.5528	0.000144462	-1.00969	down	746.034	1502.13	-2.01349
206932_at	CH25H	NM_003956	7.68973	8.72336	0.000169931	-1.03363	down	206.462	422.662	-2.04717
211276_at	TCEAL2	NM_080390	10.3202	11.6399	0.000196495	-1.31972	down	1278.46	3191.26	-2.49618
221008_s_at	ETNPPL	NM_001146590//NM_001146627//NM_031279//NR_027474//NR_027475	9.31828	11.2543	0.000204412	-1.93603	down	638.384	2442.78	-3.8265
206899_at	NTSR2	NM_012344	8.31881	9.37691	0.000276937	-1.0581	down	319.309	664.861	-2.08219
204591_at	CHL1	NM_001253387//NM_001253388//NM_006614//NR_045572	10.683	11.7911	0.000347576	-1.10811	down	1644.05	3543.95	-2.15563
230244_at	C2orf82	NM_206895	7.82933	9.13006	0.000479545	-1.30073	down	227.438	560.3	-2.46353
208358_s_at	UGT8	NM_001128174//NM_003360	8.74624	9.80474	0.00129095	-1.0585	down	429.417	894.376	-2.08277
218678_at	NES	NM_006617	11.7865	9.7168	1.06657e-18	2.0697	up	3532.58	841.491	4.198
214722_at	NOTCH2NL	NM_203458	10.8484	9.47031	1.07812e-18	1.37814	up	1843.77	709.329	2.59932
212739_s_at	NME4	NM_005009	10.0858	9.05386	7.19402e-18	1.03199	up	1086.78	531.476	2.04484
219565_at	CYP20A1	NM_020674//NM_177538	7.19707	6.12964	7.46772e-18	1.06743	up	146.735	70.0173	2.09569
200665_s_at	SPARC	NM_003118	13.1981	11.4653	7.65286e-18	1.7328	up	9397.8	2827.49	3.32372
200651_at	GNB2L1//SNORD95//SNORD96A	NM_006098//NR_002591//NR_002592	12.5787	11.353	2.89706e-17	1.22572	up	6117.52	2615.75	2.33872
202252_at	RAB13	NM_001272038//NM_002870//NR_073553	11.4078	9.81624	8.19526e-17	1.59155	up	2717	901.538	3.01374
225655_at	UHRF1	NM_001048201//NM_013282	9.27347	6.70249	1.81116e-16	2.57098	up	618.861	104.148	5.94212
205383_s_at	ZBTB20	NM_001164342//NM_001164343//NM_001164344//NM_001164345//NM_001164346//NM_001164347//NM_015642	11.985	10.557	1.86569e-16	1.42801	up	4053.59	1506.49	2.69075
214693_x_at	LOC101059961//LOC101060202//LOC101060362//LOC101060684//NBPF10//NBPF12//NBPF9	NM_001037675//NM_001039703//NM_001277444//NM_001278141//XM_003119146//XM_003846733//XM_003960018//XM_003960019//XM_003960020//XM_003960021//XM_003960022//XM_003960023//XM_003960049//XM_003960050//XM_003960051//XM_003960052//XM_003960053//XM_003960054//XM_003960055//XM_003960056//XM_003960057//XM_003960058//XM_003960059//XM_003960060//XM_003960061//XM_003960062//XM_003960063//XM_003960064//XM_0039…	10.7453	9.37727	1.95306e-16	1.36806	up	1716.59	665.025	2.58124
228242_at	N4BP2	NM_018177	6.72394	5.27193	2.59698e-16	1.45201	up	105.708	38.6374	2.7359
213729_at	PRPF40A	NM_017892	10.2985	9.23142	2.68297e-16	1.06712	up	1259.42	601.083	2.09524
205991_s_at	PRRX1	NM_006902//NM_022716	8.78144	7.0289	1.10216e-15	1.75254	up	440.024	130.59	3.36952
209108_at	TSPAN6	NM_003270	10.0826	8.58096	1.14182e-15	1.5016	up	1084.31	382.935	2.83157
205644_s_at	SNRPG	NM_003096	10.9007	9.82672	1.53116e-15	1.07402	up	1911.83	908.111	2.10529
218721_s_at	C1orf27	NM_001164245//NM_001164246//NM_017847	8.80358	7.77179	1.68644e-15	1.03179	up	446.829	218.545	2.04456
217762_s_at	RAB31	NM_006868	11.6551	10.6135	2.08108e-15	1.04162	up	3225.11	1566.7	2.05854
201999_s_at	DYNLT1	NM_006519	10.9803	9.5658	4.61314e-15	1.41454	up	2020.28	757.867	2.66575
213158_at	OTTHUMG00000175755//RP11-553L6.5	---	11.6584	10.4227	5.78145e-15	1.23564	up	3232.36	1372.64	2.35485
203548_s_at	LPL	NM_000237	9.9717	7.05172	9.41967e-15	2.91997	up	1004.11	132.672	7.56832
235106_at	MAML2	NM_032427	8.0081	6.77881	1.63726e-14	1.2293	up	257.442	109.806	2.34453
201761_at	MTHFD2	NM_001040409//NM_006636//NR_027405	9.6659	7.30928	2.56929e-14	2.35662	up	812.319	158.604	5.12169
201746_at	TP53	NM_000546//NM_001126112//NM_001126113//NM_001126114//NM_001126115//NM_001126116//NM_001126117//NM_001126118//NM_001276695//NM_001276696//NM_001276697//NM_001276698//NM_001276699//NM_001276760//NM_001276761	8.28619	6.54266	2.71753e-14	1.74352	up	312.17	93.2262	3.34852
223378_at	GLIS2	NM_032575	9.33306	8.31127	5.57121e-14	1.0218	up	644.959	317.644	2.03045
206848_at	COX20	NM_198076	9.27843	8.12767	5.70539e-14	1.15077	up	620.994	279.686	2.22032
219511_s_at	SNCAIP	NM_001242935//NM_005460	9.28397	7.93094	6.99076e-14	1.35304	up	623.382	244.034	2.55449
201063_at	RCN1	NM_002901	10.2133	9.08696	7.76577e-14	1.12638	up	1187.2	543.81	2.18311
202118_s_at	CPNE3	NM_003909	9.54446	8.33785	8.08023e-14	1.20661	up	746.736	323.55	2.30795
211270_x_at	PTBP1	NM_002819//NM_031990//NM_031991//NM_175847	10.3105	9.01812	8.1034e-14	1.29236	up	1269.88	518.472	2.44928
201430_s_at	DPYSL3	NM_001197294//NM_001387	9.81421	8.11826	1.35096e-13	1.69595	up	900.269	277.868	3.23991
202189_x_at	MIR4745//PTBP1	NM_002819//NM_031990//NM_031991//NM_175847//NR_039900	10.2446	8.96464	1.68988e-13	1.28	up	1213.23	499.602	2.42839
218350_s_at	GMNN	NM_001251989//NM_001251990//NM_001251991//NM_015895	9.57125	8.19235	2.6776e-13	1.3789	up	760.736	292.512	2.6007
217985_s_at	BAZ1A	NM_013448//NM_182648	7.35422	5.99994	3.06937e-13	1.35427	up	163.621	63.9975	2.55668
212794_s_at	KIAA1033	NM_015275	9.08455	7.56365	4.64103e-13	1.5209	up	542.901	189.184	2.8697
209539_at	ARHGEF6	NM_004840	10.3715	9.33304	4.67553e-13	1.03845	up	1324.74	644.947	2.05402
206243_at	TIMP4	NM_003256	9.90263	7.62346	5.18707e-13	2.27917	up	957.17	197.192	4.854
201726_at	ELAVL1	NM_001419	10.7612	9.5458	5.24129e-13	1.21536	up	1735.53	747.432	2.32199
212923_s_at	PXDC1	NM_183373	9.43478	8.29765	9.08523e-13	1.13712	up	692.072	314.661	2.19942
208986_at	TCF12	NM_003205//NM_207036//NM_207037//NM_207038//NM_207040	11.764	10.3063	1.07812e-12	1.45772	up	3477.91	1266.2	2.74674
202487_s_at	H2AFV	NM_012412//NM_138635//NM_201436//NM_201516//NM_201517	10.255	9.223	1.39309e-12	1.03201	up	1221.99	597.585	2.04488
220147_s_at	FAM60A	NM_001135811//NM_001135812//NM_021238	8.86097	7.61259	1.47436e-12	1.24838	up	464.964	195.713	2.37575
219922_s_at	LTBP3	NM_001130144//NM_001164266//NM_021070	10.2261	9.10432	1.56464e-12	1.12183	up	1197.78	550.392	2.17623
207826_s_at	ID3	NM_002167	10.5636	8.61524	1.84744e-12	1.94835	up	1513.41	392.144	3.85933
1568618_a_at	GALNT1	NM_020474	9.26454	7.92118	1.93675e-12	1.34336	up	615.041	242.389	2.53741
213051_at	ZC3HAV1	NM_020119//NM_024625	9.63025	8.56811	1.98743e-12	1.06214	up	792.491	379.541	2.08802
212680_x_at	PPP1R14B	NM_138689	9.34396	8.23042	2.00914e-12	1.11353	up	649.847	300.334	2.16375
221654_s_at	USP3	NM_001256702//NM_006537//NR_046341//NR_046342	9.04574	7.96783	2.03959e-12	1.07791	up	528.495	250.355	2.11098
212709_at	NUP160	NM_015231	8.17682	6.88536	2.35237e-12	1.29146	up	289.38	118.223	2.44775
236841_at	LOC100134445	XM_001720526	8.36694	7.21502	2.3552e-12	1.15192	up	330.141	148.572	2.22209
227864_s_at	MVB12A	NM_138401	8.91758	7.84514	2.42682e-12	1.07244	up	483.571	229.944	2.10299
1555037_a_at	IDH1	NM_005896	10.1	8.72928	2.4839e-12	1.37073	up	1097.5	424.399	2.586
1555216_a_at	LOC101060406	XM_003960740	7.71029	6.35828	2.97797e-12	1.35201	up	209.424	82.0412	2.55267
227452_at	LINC00511//LINC00673	NR_033876//NR_036488	9.79773	8.3776	3.04983e-12	1.42013	up	890.041	332.589	2.6761
227997_at	IL17RD	NM_017563	9.75529	8.49678	3.09134e-12	1.25851	up	864.241	361.233	2.39248
219390_at	FKBP14	NM_017946//NR_046478//NR_046479	7.63024	6.60169	3.38027e-12	1.02855	up	198.121	97.1194	2.03998
208627_s_at	YBX1	NM_004559	11.6755	10.4205	3.55314e-12	1.25492	up	3270.9	1370.56	2.38655
225415_at	DTX3L	NM_138287	9.66595	8.21018	4.07408e-12	1.45577	up	812.344	296.15	2.74302
242191_at	NBPF10	NM_001039703	8.90243	7.79435	5.08147e-12	1.10809	up	478.519	221.989	2.15559
217892_s_at	LIMA1	NM_001113546//NM_001113547//NM_001243775//NM_016357	10.4156	9.24134	5.43102e-12	1.17423	up	1365.83	605.228	2.25673
225912_at	TP53INP1	NM_001135733//NM_033285	9.79159	8.57267	5.63143e-12	1.21892	up	886.26	380.742	2.32772
219213_at	JAM2	NM_001270407//NM_001270408//NM_021219//NR_072999	10.1057	9.04191	6.77138e-12	1.06375	up	1101.82	527.093	2.09036
221079_s_at	METTL2A//METTL2B	NM_001005372//NM_018396//NM_181725	7.5115	6.49821	8.52251e-12	1.01329	up	182.468	90.3973	2.01851
200782_at	ANXA5	NM_001154	11.4798	10.264	8.61528e-12	1.21575	up	2856.03	1229.66	2.32261
209291_at	ID4	NM_001546	12.2072	10.7674	8.96099e-12	1.4398	up	4728.6	1743.05	2.71283
224428_s_at	CDCA7	NM_031942//NM_145810	8.47688	6.61702	1.06946e-11	1.85986	up	356.284	98.1573	3.62972
213413_at	STON1	NM_001198595//NM_006873	8.66045	6.56883	1.11091e-11	2.09162	up	404.628	94.9325	4.26228
202075_s_at	PLTP	NM_001242920//NM_001242921//NM_006227//NM_182676	10.711	9.39593	1.19732e-11	1.31504	up	1676.18	673.683	2.48808
223499_at	C1QTNF5//MFRP	NM_001278431//NM_015645//NM_031433	9.95413	8.78647	1.26352e-11	1.16766	up	991.952	441.562	2.24646
218039_at	NUSAP1	NM_001129897//NM_001243142//NM_001243143//NM_001243144//NM_016359//NM_018454	9.11283	6.78392	1.27867e-11	2.32891	up	553.65	110.195	5.02426
203242_s_at	PDLIM5	NM_001011513//NM_001011515//NM_001011516//NM_001256425//NM_001256426//NM_001256427//NM_001256428//NM_001256429//NM_006457//NR_046186	8.72093	7.35148	1.53271e-11	1.36945	up	421.95	163.311	2.58371
218839_at	HEY1	NM_001040708//NM_012258	11.1947	9.7514	1.59693e-11	1.44334	up	2343.99	861.916	2.7195
203358_s_at	EZH2	NM_001203247//NM_001203248//NM_001203249//NM_004456//NM_152998	7.37702	5.48269	1.65216e-11	1.89433	up	166.228	44.7151	3.71749
212533_at	WEE1	NM_001143976//NM_003390	9.22254	7.06351	1.7531e-11	2.15903	up	597.394	133.76	4.46614
226029_at	VANGL2	NM_020335	9.27767	7.80728	1.84372e-11	1.4704	up	620.666	223.988	2.77098
225046_at	LOC389831	NM_001242480	9.71425	8.09534	2.28029e-11	1.61891	up	840.003	273.488	3.07144
1556006_s_at	CTB-89H12.4//OTTHUMG00000163462	---	7.69869	6.67335	3.28073e-11	1.02534	up	207.747	102.065	2.03544
224751_at	C7orf73	NM_001130929	9.81111	8.75144	3.33566e-11	1.05967	up	898.336	430.97	2.08445
201147_s_at	TIMP3	NM_000362	9.51031	8.25137	3.68375e-11	1.25894	up	729.27	304.726	2.3932
234985_at	LDLRAD3	NM_174902	9.93834	8.69145	4.02701e-11	1.24689	up	981.157	413.415	2.3733
201502_s_at	NFKBIA	NM_020529	11.3812	10.3334	4.30531e-11	1.0478	up	2667.29	1290.18	2.06738
201179_s_at	GNAI3	NM_006496	8.42897	7.20755	4.78584e-11	1.22142	up	344.645	147.805	2.33176
213467_at	RND2	NM_005440	9.96687	8.70022	5.11758e-11	1.26665	up	1000.75	415.937	2.40602
208795_s_at	MCM7	NM_005916//NM_182776	9.32572	8.25457	6.93812e-11	1.07115	up	641.685	305.404	2.1011
208808_s_at	HMGB2	NM_001130688//NM_001130689//NM_002129	10.4243	9.01203	8.09803e-11	1.41225	up	1374.11	516.288	2.66152
1558569_at	LOC100131541	XR_110905//XR_111212//XR_171916	8.82934	7.52361	9.68765e-11	1.30573	up	454.881	184.007	2.47209
227860_at	CPXM1	NM_001184699//NM_019609	8.0042	6.45466	1.03955e-10	1.54954	up	256.746	87.7096	2.92723
223595_at	TMEM133	NM_032021	7.76545	6.54002	1.21149e-10	1.22543	up	217.588	93.0554	2.33826
202666_s_at	ACTL6A	NM_004301//NM_177989//NM_178042	8.5905	7.11662	1.24482e-10	1.47388	up	385.477	138.777	2.77768
204820_s_at	BTN3A2//BTN3A3	NM_001197246//NM_001197247//NM_001197248//NM_001197249//NM_001242803//NM_006994//NM_007047//NM_197974	9.8393	8.7325	1.27962e-10	1.1068	up	916.061	425.347	2.15368
202903_at	LSM5	NM_001130710//NM_001139499//NM_012322//NR_024466	7.80324	6.60781	1.40635e-10	1.19543	up	223.362	97.5322	2.29014
202975_s_at	RHOBTB3	NM_014899	10.9576	9.92473	1.53997e-10	1.03284	up	1988.64	971.946	2.04604
204619_s_at	VCAN	NM_001126336//NM_001164097//NM_001164098//NM_004385	10.0765	8.69935	1.82715e-10	1.37715	up	1079.76	415.686	2.59755
219119_at	NAA38	NM_016200	9.00694	7.99219	1.86134e-10	1.01475	up	514.47	254.618	2.02055
205345_at	BARD1	NM_000465	8.60947	7.44903	2.1421e-10	1.16045	up	390.58	174.735	2.23527
223475_at	CRISPLD1	NM_031461	9.15778	7.1499	2.61601e-10	2.00788	up	571.171	142.015	4.0219
209651_at	TGFB1I1	NM_001042454//NM_001164719//NM_015927	8.96154	7.23204	2.6453e-10	1.7295	up	498.53	150.335	3.31613
201584_s_at	DDX39A	NM_001204057//NM_005804//NM_138998//NR_038336//NR_046366	9.80138	8.75212	2.67051e-10	1.04926	up	892.295	431.172	2.06946
1555920_at	CBX3	NM_007276//NM_016587	7.23775	6.07594	2.90214e-10	1.1618	up	150.931	67.4592	2.23737
200885_at	RHOC	NM_001042678//NM_001042679//NM_175744	10.7601	9.69435	3.2261e-10	1.06577	up	1734.28	828.498	2.09328
218902_at	NOTCH1	NM_017617	9.96955	8.90165	3.34161e-10	1.0679	up	1002.61	478.26	2.09637
201028_s_at	CD99	NM_001122898//NM_001277710//NM_002414	11.2053	9.50279	3.37962e-10	1.70255	up	2361.26	725.48	3.25476
201923_at	PRDX4	NM_006406	10.2885	9.0064	3.49411e-10	1.28208	up	1250.67	514.276	2.4319
202935_s_at	SOX9	NM_000346	11.9412	10.5926	3.63525e-10	1.34862	up	3932.49	1544.16	2.54668
205880_at	PRKD1	NM_002742	8.51648	7.48882	3.83565e-10	1.02765	up	366.197	179.623	2.0387
225868_at	TRIM47	NM_033452	10.4832	9.39457	4.08164e-10	1.0886	up	1431.36	673.05	2.12668
202887_s_at	DDIT4	NM_019058	11.1187	9.86348	4.15555e-10	1.2552	up	2223.6	931.543	2.387
218248_at	FAM111A	NM_001142519//NM_001142520//NM_001142521//NM_022074//NM_198847	9.1458	8.10164	4.38481e-10	1.04416	up	566.448	274.686	2.06217
204913_s_at	SOX11	NM_003108	9.1947	6.55402	4.41665e-10	2.64068	up	585.978	93.963	6.23627
224610_at	SNHG1//SNORD22//SNORD25//SNORD26//SNORD27//SNORD28//SNORD29//SNORD31	NR_000008//NR_002559//NR_002560//NR_002562//NR_002563//NR_002564//NR_002565//NR_003098	9.93449	8.89669	5.1743e-10	1.0378	up	978.543	476.618	2.0531
213721_at	SOX2	NM_003106	10.6347	9.22886	5.31968e-10	1.40585	up	1589.89	600.019	2.64973
219410_at	TMEM45A	NM_018004	8.34325	6.54541	5.73649e-10	1.79784	up	324.764	93.4037	3.47699
209040_s_at	PSMB8	NM_004159//NM_148919	8.95593	7.71533	6.08087e-10	1.24059	up	496.596	210.158	2.36296
201645_at	TNC	NM_002160	10.4698	8.29188	7.13263e-10	2.17795	up	1418.18	313.403	4.5251
222121_at	ARHGEF26	NM_001251962//NM_001251963//NM_015595	7.60507	6.45132	7.55268e-10	1.15376	up	194.695	87.5063	2.22492
225308_s_at	TANC1	NM_001145909//NM_033394	9.69381	8.5047	7.85235e-10	1.18911	up	828.187	363.22	2.28013
201890_at	RRM2	NM_001034//NM_001165931	7.83777	5.46408	8.67975e-10	2.37369	up	228.773	44.1421	5.18266
203138_at	HAT1	NM_001033085//NM_003642//NR_027862	9.14211	8.08356	9.98915e-10	1.05855	up	564.999	271.265	2.08284
204170_s_at	CKS2	NM_001827	8.62481	6.78809	1.07324e-09	1.83672	up	394.753	110.514	3.57197
204416_x_at	APOC1	NM_001645	10.4943	9.21193	1.17823e-09	1.2824	up	1442.48	593.018	2.43243
225297_at	HAUS1	NM_138443//NR_026978	8.15329	7.04147	1.36521e-09	1.11182	up	284.698	131.733	2.16118
201668_x_at	MARCKS	NM_002356	9.99537	8.7872	1.43972e-09	1.20816	up	1020.72	441.785	2.31043
225827_at	AGO2	NM_001164623//NM_012154	9.21298	8.1859	1.49459e-09	1.02708	up	593.451	291.207	2.0379
202307_s_at	TAP1	NM_000593	9.08339	7.9941	1.53071e-09	1.08929	up	542.466	254.955	2.1277
204252_at	CDK2	NM_001798//NM_052827	8.5928	7.41521	1.70569e-09	1.17759	up	386.092	170.687	2.26199
201008_s_at	LOC101060503//TXNIP	NM_006472//XM_003960169//XM_003960170	10.6494	9.32216	1.71169e-09	1.32722	up	1606.14	640.105	2.50918
207030_s_at	CSRP2	NM_001321	10.6075	8.90321	1.73815e-09	1.70433	up	1560.23	478.778	3.25877
205204_at	NMB	NM_021077//NM_205858	10.6627	9.1256	1.90276e-09	1.53708	up	1621.01	558.572	2.90206
219274_at	TSPAN12	NM_012338	8.42652	6.68904	1.90815e-09	1.73747	up	344.06	103.182	3.33451
201162_at	IGFBP7	NM_001253835//NM_001553	11.9417	10.7226	1.91118e-09	1.21909	up	3933.73	1689.76	2.32799
208930_s_at	ILF3	NM_001137673//NM_004516//NM_012218//NM_017620//NM_153464	8.48301	7.44996	1.97497e-09	1.03305	up	357.799	174.848	2.04635
202132_at	WWTR1	NM_001168278//NM_001168280//NM_015472	8.15378	6.93231	2.01406e-09	1.22147	up	284.794	122.133	2.33183
217996_at	PHLDA1	NM_007350	10.1374	8.47291	2.19966e-09	1.66453	up	1126.35	355.303	3.1701
225331_at	CCDC50	NM_174908//NM_178335	9.24618	8.24219	2.2642e-09	1.00399	up	607.264	302.794	2.00554
205990_s_at	WNT5A	NM_001256105//NM_003392	9.00988	7.55183	3.07417e-09	1.45805	up	515.519	187.641	2.74736
1559402_a_at	C1orf61	NM_006365	10.0042	8.75496	3.18843e-09	1.24929	up	1027.02	432.021	2.37724
232099_at	PCDHB16	NM_020957	7.71238	6.02708	4.05417e-09	1.68531	up	209.729	65.2126	3.21608
205876_at	LIFR	NM_001127671//NM_002310	7.04572	5.88746	4.29257e-09	1.15825	up	132.121	59.1975	2.23187
200897_s_at	PALLD	NM_001166108//NM_001166109//NM_001166110//NM_016081	10.6988	9.6633	4.59533e-09	1.03551	up	1662.11	810.854	2.04983
212012_at	PXDN	NM_012293	9.41304	8.04338	4.6194e-09	1.36966	up	681.721	263.814	2.5841
200859_x_at	FLNA	NM_001110556//NM_001456	10.0189	8.65068	5.16763e-09	1.36826	up	1037.53	401.896	2.58159
204469_at	PTPRZ1	NM_001206838//NM_001206839//NM_002851	12.7935	11.7756	5.5731e-09	1.01796	up	7099.7	3505.92	2.02506
202693_s_at	STK17A	NM_004760	9.40653	8.05283	5.68588e-09	1.3537	up	678.654	265.549	2.55567
216264_s_at	LAMB2	NM_002292	8.56165	7.48578	6.12886e-09	1.07586	up	377.844	179.244	2.10798
238021_s_at	CRNDE	NR_034105//NR_034106	7.75767	5.09252	6.73367e-09	2.66515	up	216.417	34.1194	6.34294
1553764_a_at	AJUBA	NM_032876//NM_198086	6.4827	5.47593	6.94388e-09	1.00677	up	89.4308	44.506	2.00941
202412_s_at	USP1	NM_001017415//NM_001017416//NM_003368	8.77066	7.65775	7.51339e-09	1.11291	up	436.748	201.935	2.16282
203344_s_at	RBBP8	NM_002894//NM_203291//NM_203292	9.27755	8.2307	8.56001e-09	1.04686	up	620.614	300.391	2.06602
210705_s_at	TRIM5	NM_033034//NM_033092//NM_033093	5.87618	4.71779	9.15932e-09	1.15839	up	58.7364	26.3147	2.23208
204428_s_at	LCAT	NM_000229	8.49422	7.44988	9.53785e-09	1.04434	up	360.592	174.839	2.06242
1558411_at	EGFEM1P	NR_021485	7.32335	5.92588	1.00744e-08	1.39747	up	160.157	60.7949	2.63438
1552622_s_at	LOC441259//POLR2J2//POLR2J3//UPK3BL	NM_001015884//NM_001097615//NM_001114403//NM_032958//NM_032959//NM_145325	9.45721	8.45624	1.32348e-08	1.00096	up	702.915	351.223	2.00134
204279_at	PSMB9	NM_002800//NM_148954	9.23016	7.99571	1.33284e-08	1.23445	up	600.558	255.24	2.35292
202269_x_at	GBP1	NM_002053	8.5195	6.65089	1.4235e-08	1.86861	up	366.965	100.488	3.65181
1559500_at	LOC100505729//VPS8	NM_001009921//NM_015303//XR_108524//XR_112552//XR_171430	6.95176	5.9057	1.50464e-08	1.04606	up	123.79	59.9505	2.06488
218728_s_at	CNIH4	NM_001277197//NM_001277198//NM_001277199//NM_001277200//NM_014184//NR_102347	8.29869	7.16046	1.53229e-08	1.13824	up	314.888	143.058	2.20112
201202_at	PCNA	NM_002592//NM_182649	10.0388	8.92811	1.62353e-08	1.11068	up	1051.9	487.113	2.15947
207808_s_at	PROS1	NM_000313	8.943	7.34701	1.63138e-08	1.59599	up	492.167	162.806	3.02302
227019_at	C1orf226	NM_001085375//NM_001135240	7.64074	6.61418	1.65484e-08	1.02657	up	199.569	97.9637	2.03717
202431_s_at	MYC	NM_002467	9.39382	8.07439	1.67741e-08	1.31943	up	672.701	269.547	2.49567
224906_at	ANO6	NM_001025356//NM_001142678//NM_001142679//NM_001142680//NM_001204803	9.84098	8.73102	1.72157e-08	1.10995	up	917.128	424.913	2.15839
204463_s_at	EDNRA	NM_001166055//NM_001256283//NM_001957//NR_045958	6.89719	5.36177	1.93596e-08	1.53542	up	119.196	41.12	2.89874
206373_at	ZIC1	NM_003412	10.5906	9.03099	1.98395e-08	1.55957	up	1541.98	523.118	2.94767
202503_s_at	KIAA0101	NM_001029989//NM_014736	8.97679	7.4092	2.01952e-08	1.56759	up	503.83	169.978	2.9641
206501_x_at	ETV1	NM_001163147//NM_001163148//NM_001163149//NM_001163150//NM_001163151//NM_001163152//NM_004956	9.41224	8.13546	2.02716e-08	1.27678	up	681.344	281.202	2.42297
223220_s_at	PARP9	NM_001146102//NM_001146103//NM_001146104//NM_001146105//NM_001146106//NM_031458	8.59907	7.43746	2.06393e-08	1.16161	up	387.773	173.34	2.23707
235113_at	LRR1	NM_152329//NM_203466//NM_203467//NR_037792//NR_037793	7.63597	6.60692	2.24352e-08	1.02905	up	198.91	97.4722	2.04068
1564494_s_at	P4HB	NM_000918	9.544	8.33585	2.39475e-08	1.20815	up	746.502	323.103	2.31042
218718_at	PDGFC	NM_016205//NR_036641	9.688	8.68244	2.41248e-08	1.00555	up	824.855	410.843	2.00771
219148_at	PBK	NM_018492	7.27261	5.2129	2.57568e-08	2.05971	up	154.623	37.0886	4.16902
203704_s_at	RREB1	NM_001003698//NM_001003699//NM_001003700//NM_001168344//NM_002955	7.83287	6.695	2.74641e-08	1.13787	up	227.997	103.609	2.20056
208729_x_at	HLA-B	NM_005514	12.0367	10.8952	2.78065e-08	1.14146	up	4201.55	1904.56	2.20604
221766_s_at	FAM46A	NM_017633	8.61647	7.20426	3.11838e-08	1.4122	up	392.477	147.468	2.66143
204061_at	PRKX	NM_005044	8.33299	7.17124	3.35807e-08	1.16175	up	322.462	144.131	2.23728
206332_s_at	IFI16	NM_001206567//NM_005531	9.67883	8.46414	3.36387e-08	1.21469	up	819.631	353.152	2.3209
201367_s_at	ZFP36L2	NM_006887	8.24031	6.97984	3.37044e-08	1.26047	up	302.399	126.224	2.39574
206826_at	PMP2	NM_002677	12.3208	11.2026	3.42277e-08	1.11813	up	5115.88	2356.83	2.17066
204787_at	VSIG4	NM_001100431//NM_001184830//NM_001184831//NM_001257403//NM_007268	9.79741	8.52145	3.75457e-08	1.27596	up	889.844	367.461	2.4216
201291_s_at	TOP2A	NM_001067	7.02705	4.62942	3.98987e-08	2.39763	up	130.423	24.7511	5.26938
202619_s_at	PLOD2	NM_000935//NM_182943	8.94309	7.64345	4.10456e-08	1.29965	up	492.197	199.943	2.46169
226446_at	HES6	NM_001142853//NM_018645	10.1521	8.71983	4.78747e-08	1.43226	up	1137.85	421.63	2.69869
203705_s_at	FZD7	NM_003507	8.09902	6.58463	4.99735e-08	1.51439	up	274.188	95.978	2.85678
203276_at	LMNB1	NM_001198557//NM_005573	7.95632	6.52295	5.09348e-08	1.43337	up	248.366	91.9613	2.70076
226769_at	FIBIN	NM_203371	10.5919	9.42077	5.67237e-08	1.17117	up	1543.45	685.383	2.25195
206331_at	CALCRL	NM_001271751//NM_005795	9.3123	8.29726	5.69499e-08	1.01504	up	635.743	314.575	2.02096
1557905_s_at	CD44	NM_000610//NM_001001389//NM_001001390//NM_001001391//NM_001001392//NM_001202555//NM_001202556//NM_001202557	9.01833	7.71339	6.2036e-08	1.30494	up	518.547	209.875	2.47074
203973_s_at	CEBPD	NM_005195	11.3651	10.0818	6.60037e-08	1.28326	up	2637.72	1083.75	2.43388
218883_s_at	MLF1IP	NM_024629	8.02939	6.35253	6.79541e-08	1.67687	up	261.269	81.715	3.19733
219107_at	BCAN	NM_021948//NM_198427	11.7584	10.2117	7.01776e-08	1.54669	up	3464.41	1185.85	2.92146
200872_at	S100A10	NM_002966	11.2633	9.7795	7.27965e-08	1.48378	up	2458.01	878.865	2.7968
218875_s_at	FBXO5	NM_001142522//NM_012177	6.637	5.47453	7.88259e-08	1.16246	up	99.5256	44.463	2.23839
225541_at	RPL22L1	NM_001099645	9.71559	8.62305	8.8516e-08	1.09254	up	840.782	394.272	2.13249
202246_s_at	CDK4	NM_000075//NM_052984	10.9945	9.65476	9.97947e-08	1.33978	up	2040.27	806.069	2.53113
210609_s_at	TP53I3	NM_001206802//NM_004881//NM_147184	8.2312	7.22275	1.01071e-07	1.00845	up	300.495	149.37	2.01174
210875_s_at	LOC100996668//ZEB1	NM_001128128//NM_001174093//NM_001174094//NM_001174095//NM_001174096//NM_030751//NR_024285//NR_024286//NR_024287//XR_158862//XR_159196//XR_171848	9.38842	8.22582	1.01331e-07	1.1626	up	670.187	299.376	2.23861
205433_at	BCHE	NM_000055	9.73458	8.01172	1.06082e-07	1.72286	up	851.925	258.088	3.30091
218355_at	KIF4A	NM_012310	7.57972	6.30157	1.07262e-07	1.27814	up	191.303	78.8793	2.42527
204736_s_at	CSPG4	NM_001897	6.55899	5.54402	1.1012e-07	1.01497	up	94.2869	46.6569	2.02086
207157_s_at	GNG5	NM_005274	11.0648	10.0443	1.16294e-07	1.02054	up	2142.14	1055.93	2.02867
203964_at	NMI	NM_004688	8.38195	7.29429	1.16648e-07	1.08766	up	333.594	156.964	2.12529
201160_s_at	YBX3	NM_001145426//NM_003651	10.502	9.223	1.23936e-07	1.279	up	1450.16	597.584	2.4267
223737_x_at	CHST9	NM_001243848//NM_001256316//NM_031422	7.16119	5.55684	1.29802e-07	1.60435	up	143.131	47.0733	3.04059
212909_at	LYPD1	NM_001077427//NM_144586	9.3469	8.14294	1.51435e-07	1.20396	up	651.176	282.663	2.30371
206307_s_at	FOXD1	NM_004472	8.02774	6.65475	1.53186e-07	1.37299	up	260.97	100.758	2.59006
212670_at	ELN	NM_000501//NM_001081752//NM_001081753//NM_001081754//NM_001081755	8.66639	7.65199	1.5334e-07	1.0144	up	406.296	201.131	2.02006
204955_at	SRPX	NM_001170750//NM_001170751//NM_001170752//NM_006307	9.99824	8.35412	1.66831e-07	1.64411	up	1022.75	327.222	3.12555
226603_at	SAMD9L	NM_152703	8.28939	7.12958	1.79338e-07	1.15981	up	312.864	140.029	2.23428
204244_s_at	DBF4	NM_006716	7.22068	6.07136	1.88983e-07	1.14932	up	149.156	67.245	2.2181
218232_at	C1QA	NM_015991	10.0812	8.7729	1.99616e-07	1.3083	up	1083.29	437.429	2.4765
209846_s_at	BTN3A2	NM_001197246//NM_001197247//NM_001197248//NM_001197249//NM_007047	8.216	6.86561	2.28523e-07	1.35039	up	297.347	116.615	2.54981
204825_at	MELK	NM_001256685//NM_001256687//NM_001256688//NM_001256689//NM_001256690//NM_001256691//NM_001256692//NM_001256693//NM_014791//NR_046337	7.85672	6.63621	2.77165e-07	1.22051	up	231.798	99.4718	2.33029
206432_at	HAS2	NM_005328	6.64746	5.47873	2.87318e-07	1.16873	up	100.25	44.5926	2.24814
203240_at	FCGBP	NM_003890	9.85815	8.25264	2.88484e-07	1.60551	up	928.112	304.996	3.04303
202954_at	UBE2C	NM_007019//NM_181799//NM_181800//NM_181801//NM_181802//NM_181803	8.87277	7.73489	3.46381e-07	1.13788	up	468.781	213.027	2.20057
232024_at	GIMAP2	NM_015660	7.03343	5.94245	3.69387e-07	1.09097	up	131	61.4975	2.13017
205234_at	SLC16A4	NM_001201546//NM_001201547//NM_001201548//NM_001201549//NM_004696	7.65559	6.52093	3.83231e-07	1.13466	up	201.633	91.8322	2.19566
219331_s_at	KLHDC8A	NM_001271863//NM_001271864//NM_001271865//NM_018203	9.04627	7.75012	3.83407e-07	1.29615	up	528.687	215.287	2.45573
202988_s_at	RGS1	NM_002922	7.87962	6.17955	4.04928e-07	1.70007	up	235.506	72.4821	3.24916
203474_at	IQGAP2	NM_006633	7.20714	6.02716	4.22534e-07	1.17999	up	147.763	65.2161	2.26574
218585_s_at	DTL	NM_016448	7.21865	5.70154	4.46357e-07	1.5171	up	148.946	52.0398	2.86215
219306_at	KIF15	NM_020242	6.45037	5.29418	6.03403e-07	1.1562	up	87.4493	39.2379	2.2287
225081_s_at	CDCA7L	NM_001127370//NM_001127371//NM_018719	8.80995	7.37318	6.63576e-07	1.43677	up	448.808	165.787	2.70714
223343_at	MS4A7	NM_021201//NM_206938//NM_206939//NM_206940	9.15648	7.73619	6.98458e-07	1.42029	up	570.658	213.219	2.67639
221561_at	SOAT1	NM_001252511//NM_001252512//NM_003101//NR_045530	7.25826	6.16125	7.98196e-07	1.09701	up	153.092	71.5685	2.13911
203213_at	CDK1	NM_001130829//NM_001170406//NM_001170407//NM_001786//NM_033379	7.76377	6.26191	8.76932e-07	1.50185	up	217.334	76.7404	2.83207
209129_at	TRIP6	NM_003302	9.47739	8.46883	8.79327e-07	1.00856	up	712.818	354.3	2.01191
1569054_at	SLC1A3	NM_001166695//NM_001166696//NM_004172	7.18717	6.16434	9.85939e-07	1.02283	up	145.732	71.7216	2.03191
208097_s_at	TMX1	NM_030755	9.0546	8.01575	1.00219e-06	1.03885	up	531.749	258.809	2.0546
202990_at	PYGL	NM_001163940//NM_002863	8.0579	6.91443	1.01584e-06	1.14347	up	266.484	120.629	2.20912
210052_s_at	TPX2	NM_012112	7.98348	6.85347	1.13278e-06	1.13	up	253.084	115.638	2.18859
218559_s_at	MAFB	NM_005461	10.0728	9.04623	1.20719e-06	1.02661	up	1077.03	528.673	2.03723
204162_at	NDC80	NM_006101	6.24852	4.76347	1.24375e-06	1.48505	up	76.0314	27.1611	2.79928
228033_at	E2F7	NM_203394	6.01247	4.70653	1.24585e-06	1.30595	up	64.5556	26.1099	2.47246
225128_at	KDELC2	NM_153705	8.33184	7.27171	1.39889e-06	1.06013	up	322.207	154.527	2.08512
203739_at	ZNF217	NM_006526	7.2547	6.00724	1.44709e-06	1.24747	up	152.716	64.3219	2.37424
225864_at	FAM84B	NM_174911	9.71571	8.45606	1.6833e-06	1.25965	up	840.856	351.179	2.39438
213293_s_at	TRIM22	NM_001199573//NM_006074	9.82334	8.67402	1.74136e-06	1.14933	up	905.983	408.45	2.2181
224724_at	SULF2	NM_001161841//NM_018837//NM_198596	10.728	9.57175	1.74495e-06	1.15624	up	1696.08	760.999	2.22876
222848_at	CENPK	NM_001267038//NM_022145	6.39502	4.84177	1.90402e-06	1.55325	up	84.1576	28.6759	2.93478
202580_x_at	FOXM1	NM_001243088//NM_001243089//NM_021953//NM_202002//NM_202003	7.55413	6.52234	1.91624e-06	1.0318	up	187.941	91.9218	2.04457
202748_at	GBP2	NM_004120	8.70636	7.36099	1.9413e-06	1.34537	up	417.71	164.391	2.54095
223434_at	GBP3	NM_018284	7.92842	6.20055	2.02088e-06	1.72787	up	243.608	73.5448	3.31238
208816_x_at	ANXA2P2	NR_003573	10.2631	9.21829	2.259e-06	1.04482	up	1228.87	595.638	2.06311
225353_s_at	C1QC	NM_001114101//NM_172369	10.8277	9.69612	2.35669e-06	1.13161	up	1817.49	829.513	2.19103
209035_at	MDK	NM_001012333//NM_001012334//NM_001270550//NM_001270551//NM_001270552//NM_002391//NR_073039	8.72578	7.61107	2.40908e-06	1.11471	up	423.372	195.506	2.16552
204146_at	RAD51AP1	NM_001130862//NM_006479	6.40735	5.32954	2.5432e-06	1.07782	up	84.8799	40.2115	2.11084
229551_x_at	ZNF367	NM_153695	7.26513	6.07043	2.76984e-06	1.1947	up	153.823	67.2018	2.28897
204517_at	PPIC	NM_000943	8.23515	7.01439	2.90551e-06	1.22076	up	301.32	129.283	2.3307
205289_at	BMP2	NM_001200	8.24038	6.63184	3.44822e-06	1.60854	up	302.413	99.1702	3.04943
228176_at	S1PR3	NM_005226	9.64745	8.54246	3.82828e-06	1.10498	up	801.994	372.853	2.15096
204271_s_at	EDNRB	NM_000115//NM_001122659//NM_001201397//NM_003991//NR_047024	9.95944	8.76818	3.88284e-06	1.19126	up	995.615	435.999	2.28353
201663_s_at	SMC4	NM_001002799//NM_001002800//NM_005496	8.16428	6.93199	3.97108e-06	1.23229	up	286.875	122.106	2.3494
204962_s_at	CENPA//SLC35F6	NM_001042426//NM_001809//NM_017877	6.69176	5.6671	4.70216e-06	1.02466	up	103.376	50.812	2.03448
234103_at	KCNT2	NM_198503	7.72193	6.63749	4.82316e-06	1.08444	up	211.121	99.5594	2.12056
205741_s_at	DTNA	NM_001128175//NM_001198938//NM_001198939//NM_001198940//NM_001198941//NM_001198942//NM_001198943//NM_001198944//NM_001198945//NM_001390//NM_001391//NM_001392//NM_032975//NM_032978//NM_032979//NM_032980//NM_032981	9.76576	8.71301	4.93263e-06	1.05275	up	870.539	419.642	2.07448
202953_at	C1QB	NM_000491	9.51278	8.22282	5.04533e-06	1.28997	up	730.522	298.755	2.44522
206102_at	GINS1	NM_021067	7.95841	6.89037	5.2665e-06	1.06804	up	248.726	118.634	2.09658
203963_at	CA12	NM_001218//NM_206925	8.99851	7.63908	6.25204e-06	1.35943	up	511.471	199.339	2.56584
204444_at	KIF11	NM_004523	6.4807	5.38171	6.74887e-06	1.09899	up	89.3069	41.6922	2.14205
223501_at	TNFSF13B	NM_001145645//NM_006573	8.25379	7.17688	7.56999e-06	1.07691	up	305.238	144.696	2.10951
223381_at	NUF2	NM_031423//NM_145697	5.97137	4.63292	7.75401e-06	1.33845	up	62.7424	24.8112	2.52879
221210_s_at	NPL	NM_001200050//NM_001200051//NM_001200052//NM_001200056//NM_030769	7.75309	6.72957	8.08262e-06	1.02352	up	215.731	106.121	2.03287
200951_s_at	CCND2	NM_001759	8.42951	7.25566	8.5724e-06	1.17385	up	344.774	152.817	2.25612
219230_at	TMEM100	NM_001099640//NM_018286	9.14158	7.15404	8.79578e-06	1.98754	up	564.793	142.423	3.9656
1554899_s_at	FCER1G	NM_004106	8.07321	6.8033	8.8515e-06	1.26991	up	269.326	111.686	2.41146
201506_at	TGFBI	NM_000358	9.70219	8.27669	9.11233e-06	1.4255	up	833.012	310.122	2.68608
204822_at	TTK	NM_001166691//NM_003318	6.44363	5.37214	1.17256e-05	1.07148	up	87.0413	41.4168	2.10159
213001_at	ANGPTL2	NM_012098	10.2083	9.1607	1.18749e-05	1.04761	up	1183.06	572.329	2.0671
229435_at	GLIS3	NM_001042413//NM_152629	8.28457	6.89683	1.19809e-05	1.38774	up	311.821	119.166	2.61669
1555564_a_at	CFI	NM_000204	7.06003	5.55331	1.40158e-05	1.50672	up	133.438	46.9584	2.84163
203484_at	SEC61G	NM_001012456//NM_014302	11.3104	10.1478	1.52991e-05	1.16262	up	2539.65	1134.46	2.23864
207261_at	CNGA3	NM_001079878//NM_001298	7.13726	6.06059	1.63353e-05	1.07667	up	140.776	66.7452	2.10916
204653_at	TFAP2A	NM_001032280//NM_001042425//NM_003220	7.64895	6.61757	1.85868e-05	1.03138	up	200.708	98.1947	2.04398
207714_s_at	SERPINH1	NM_001207014//NM_001235	8.87432	7.79623	1.89495e-05	1.07809	up	469.283	222.279	2.11123
208659_at	CLIC1	NM_001288	10.1869	9.02304	1.99902e-05	1.16384	up	1165.62	520.241	2.24053
217966_s_at	FAM129A	NM_052966	7.41412	6.37892	2.07054e-05	1.0352	up	170.559	83.2237	2.0494
208146_s_at	CPVL	NM_019029//NM_031311	8.60622	7.57333	2.22119e-05	1.03288	up	389.699	190.459	2.04611
208937_s_at	ID1	NM_002165//NM_181353	10.2819	9.18048	2.52117e-05	1.1014	up	1244.95	580.229	2.14562
204159_at	CDKN2C	NM_001262//NM_078626	9.62637	8.41335	2.60865e-05	1.21302	up	790.362	340.933	2.31823
211980_at	COL4A1	NM_001845	10.1861	8.5229	2.62516e-05	1.66315	up	1164.95	367.831	3.16708
229635_at	LOC100505702	NR_038303//NR_038304//NR_038305//NR_038306//NR_038307//NR_038308	9.09698	7.98876	2.74691e-05	1.10822	up	547.599	254.013	2.15579
202350_s_at	LOC100506558//MATN2	NM_002380//NM_030583//XR_108869//XR_133494//XR_171741	9.68939	8.59272	2.75691e-05	1.09667	up	825.651	386.07	2.13861
1554452_a_at	HILPDA	NM_001098786//NM_013332	9.13985	8.07154	3.22582e-05	1.06831	up	564.116	269.014	2.09697
219918_s_at	ASPM	NM_001206846//NM_018136	6.36309	5.06086	3.49526e-05	1.30224	up	82.3155	33.3787	2.46611
1569003_at	VMP1	NM_030938	8.70585	7.54985	3.62357e-05	1.156	up	417.562	187.383	2.22839
202202_s_at	LAMA4	NM_001105206//NM_001105207//NM_001105208//NM_001105209//NM_002290	8.01668	6.90693	3.75626e-05	1.10974	up	258.976	120.003	2.15807
202718_at	IGFBP2	NM_000597	9.79017	7.71185	3.84859e-05	2.07833	up	885.392	209.651	4.22318
223044_at	SLC40A1	NM_014585	9.65783	8.62511	4.10575e-05	1.03272	up	807.786	394.836	2.04588
208782_at	FSTL1	NM_007085	10.7994	9.77806	4.73836e-05	1.02134	up	1782.15	877.99	2.0298
204051_s_at	SFRP4	NM_003014	7.84174	6.7635	5.34172e-05	1.07825	up	229.404	108.646	2.11147
202430_s_at	PLSCR1	NM_021105	7.46867	6.36574	5.37689e-05	1.10293	up	177.131	82.4667	2.14791
207012_at	MMP16	NM_005941//NM_022564//NM_032297	7.50514	6.40881	5.66997e-05	1.09633	up	181.665	84.9657	2.1381
210095_s_at	IGFBP3	NM_000598//NM_001013398	9.68728	8.20617	5.67287e-05	1.48111	up	824.446	295.326	2.79164
203645_s_at	CD163	NM_004244//NM_203416	8.81981	7.22758	5.89665e-05	1.59223	up	451.884	149.871	3.01516
219895_at	TMEM255A	NM_001104544//NM_001104545//NM_017938	8.93366	7.67813	6.32237e-05	1.25553	up	488.989	204.808	2.38754
207542_s_at	AQP1	NM_000385//NM_001185060//NM_001185061//NM_001185062//NM_198098	10.2119	8.97774	6.40274e-05	1.23418	up	1186.02	504.161	2.35247
221024_s_at	SLC2A10	NM_030777	7.95128	6.78963	6.40681e-05	1.16165	up	247.499	110.632	2.23713
1555167_s_at	NAMPT	NM_005746//NM_182790	8.18413	6.92282	6.70971e-05	1.2613	up	290.849	121.333	2.39712
202376_at	SERPINA3	NM_001085	11.4879	9.92951	7.60662e-05	1.55837	up	2872.09	975.173	2.94521
206157_at	PTX3	NM_002852	6.77784	4.99612	7.81703e-05	1.78172	up	109.732	31.9142	3.43835
230472_at	IRX1	NM_024337	6.39988	5.09706	8.04761e-05	1.30282	up	84.4417	34.227	2.46711
1555938_x_at	VIM	NM_003380	6.59331	5.33526	8.57234e-05	1.25805	up	96.5573	40.3714	2.39172
203755_at	BUB1B	NM_001211	8.00742	6.97875	9.12901e-05	1.02868	up	257.32	126.128	2.04015
212067_s_at	C1R	NM_001733	9.33027	8.12769	9.13831e-05	1.20258	up	643.71	279.69	2.30151
201348_at	GPX3	NM_002084	10.29	9.14107	9.6625e-05	1.14889	up	1251.94	564.592	2.21742
211161_s_at	COL3A1	NM_000090	7.5302	5.38305	9.76594e-05	2.14714	up	184.848	41.7312	4.42949
200660_at	S100A11	NM_005620	9.28304	8.1757	0.000102853	1.10735	up	622.98	289.154	2.15449
205572_at	ANGPT2	NM_001118887//NM_001118888//NM_001147	7.55777	6.31327	0.000109168	1.2445	up	188.415	79.5214	2.36936
227055_at	METTL7B	NM_152637	9.25412	8.06395	0.000110292	1.19017	up	610.614	267.602	2.2818
201792_at	AEBP1	NM_001129	9.57201	8.41937	0.00014226	1.15264	up	761.133	342.359	2.2232
201842_s_at	EFEMP1	NM_001039348//NM_001039349//NM_004105	10.961	9.79499	0.000147237	1.16603	up	1993.41	888.352	2.24394
223276_at	SMIM3	NM_032947	8.923	7.89497	0.000163237	1.02803	up	485.39	238.026	2.03923
204439_at	IFI44L	NM_006820	9.14628	8.0487	0.000237009	1.09759	up	566.638	264.788	2.13997
212671_s_at	HLA-DQA1//HLA-DQA2//LOC100509457	NM_002122//NM_020056//XM_003120269//XM_003120270//XM_003120272//XM_003846467//XM_003846468//XM_003846469//XM_003846470//XM_003846746	8.51622	7.29346	0.000246488	1.22276	up	366.133	156.874	2.33393
204879_at	PDPN	NM_001006624//NM_001006625//NM_006474//NM_198389	7.95286	6.93948	0.00024769	1.01338	up	247.77	122.742	2.01863
227845_s_at	SHD	NM_020209	8.75603	7.6564	0.000249974	1.09963	up	432.342	201.746	2.143
211964_at	COL4A2	NM_001846	10.3572	8.91094	0.000303783	1.44626	up	1311.67	481.349	2.725
215193_x_at	HLA-DRB1//HLA-DRB3//HLA-DRB4//LOC100507709//LOC100507714	NM_001243965//NM_002124//NM_021983//NM_022555//XM_003119259//XM_003119260//XM_003119261//XM_003119291//XM_003119292//XM_003119293//XM_003403849//XM_003403850//XM_003403851//XM_003846462//XM_003846463//XM_003846464//XM_003846744	11.1385	10.1155	0.000320606	1.023	up	2254.34	1109.34	2.03214
208894_at	HLA-DRA	NM_019111	11.0057	9.92399	0.00033227	1.08167	up	2056.05	971.449	2.11648
204006_s_at	FCGR3A//FCGR3B	NM_000569//NM_000570//NM_001127592//NM_001127593//NM_001127595//NM_001127596//NM_001244753//NM_001271035//NM_001271036//NM_001271037//XM_003960897	7.60336	6.49034	0.00034595	1.11302	up	194.464	89.9055	2.16298
207145_at	MSTN	NM_005259	5.57195	4.50725	0.000507585	1.06469	up	47.5689	22.7415	2.09173
202237_at	NNMT	NM_006169	8.58396	6.94773	0.000552088	1.63623	up	383.734	123.446	3.10853
201012_at	ANXA1	NM_000700	9.91677	8.25455	0.000595481	1.66222	up	966.595	305.398	3.16503
206201_s_at	MEOX2	NM_005924	5.96864	4.39431	0.000598497	1.57432	up	62.6237	21.0291	2.97795
1552365_at	SCIN	NM_001112706//NM_033128	7.54234	6.21368	0.000730504	1.32866	up	186.41	74.2171	2.51169
203868_s_at	VCAM1	NM_001078//NM_001199834//NM_080682	8.90788	7.75916	0.000805627	1.14872	up	480.328	216.641	2.21717
202403_s_at	COL1A2	NM_000089	9.83994	8.69107	0.000965141	1.14886	up	916.465	413.307	2.21739
209191_at	TUBB6	NM_032525	8.83959	7.79282	0.00103653	1.04677	up	458.121	221.754	2.0659
219537_x_at	DLL3	NM_016941//NM_203486	9.73461	8.51784	0.00110133	1.21677	up	851.94	366.543	2.32426
218541_s_at	C8orf4	NM_020130	6.38621	5.26273	0.00121692	1.12347	up	83.645	38.392	2.17871
1556499_s_at	COL1A1	NM_000088	9.51062	7.69681	0.00138741	1.81381	up	729.426	207.477	3.51569
210512_s_at	VEGFA	NM_001025366//NM_001025367//NM_001025368//NM_001025369//NM_001025370//NM_001033756//NM_001171622//NM_001171623//NM_001171624//NM_001171625//NM_001171626//NM_001171627//NM_001171628//NM_001171629//NM_001171630//NM_001204384//NM_001204385//NM_003376	10.837	9.71933	0.00164729	1.11763	up	1829.16	842.967	2.16991
1555229_a_at	C1S	NM_001734//NM_201442	7.55146	6.53239	0.00175059	1.01908	up	187.593	92.5644	2.02662
204298_s_at	LOX	NM_001178102//NM_002317	6.15319	5.10147	0.00248017	1.05173	up	71.1698	34.3316	2.07301
203372_s_at	SOCS2	NM_001270467//NM_001270468//NM_001270469//NM_001270470//NM_001270471//NM_003877	7.03518	5.96306	0.00251192	1.07212	up	131.16	62.3821	2.10252
202018_s_at	LTF	NM_001199149//NM_002343	8.03865	6.52029	0.00267624	1.51837	up	262.952	91.7913	2.86467
208650_s_at	CD24	NM_013230	7.74912	6.69979	0.00429859	1.04933	up	215.139	103.953	2.06957
201505_at	LAMB1	NM_002291	6.8762	5.81212	0.00433156	1.06409	up	117.475	56.1851	2.09085
203729_at	EMP3	NM_001425	9.3414	8.31094	0.00609466	1.03046	up	648.698	317.572	2.04268
213060_s_at	CHI3L2	NM_001025197//NM_001025199//NM_004000	8.78248	7.77511	0.00697647	1.00737	up	440.341	219.049	2.01024
206785_s_at	KLRC1//KLRC2	NM_002259//NM_002260//NM_007328//NM_213657//NM_213658	7.04617	5.70484	0.00779753	1.34133	up	132.163	52.1589	2.53385
228017_s_at	NKAIN4	NM_152864	9.50427	8.50075	0.00880216	1.00352	up	726.222	362.227	2.00488
236761_at	LHFPL3	NM_199000	10.1914	9.13142	0.0127479	1.05997	up	1169.27	560.83	2.08489
209395_at	CHI3L1	NM_001276	10.3679	9.05631	0.0484997	1.31163	up	1321.48	532.38	2.48222

## Sheet: GSE4412(FC>2，P<0.05)-DEGs
Probe Set ID	Gene Symbol	Accession Number	AVG(Ⅳ)	AVG(Ⅲ)	p	Ⅳ-Ⅲ	regulation	2AVG(Ⅳ)	2AVG(Ⅲ)	FC
200946_x_at	GLUD1	NM_005271	9.4441	10.4853	1.10331e-10	-1.04116	down	696.556	1433.43	-2.05788
203928_x_at	MAPT	NM_001123066//NM_001123067//NM_001203251//NM_001203252//NM_005910//NM_016834//NM_016835//NM_016841	8.89005	9.92196	3.26792e-10	-1.03192	down	474.428	970.083	-2.04474
214487_s_at	RAP2A//RAP2B	NM_002886//NM_021033	7.64781	8.8607	1.12168e-09	-1.21289	down	200.549	464.875	-2.31802
219196_at	SCG3	NM_001165257//NM_013243	6.44086	8.11095	3.49191e-09	-1.67009	down	86.8742	276.464	-3.18234
211203_s_at	CNTN1	NM_001256063//NM_001256064//NM_001843//NM_175038	8.15313	9.50945	6.43823e-09	-1.35632	down	284.666	728.834	-2.56031
206850_at	RASL10A	NM_001007279//NM_006477	7.85822	8.88809	4.5171e-08	-1.02987	down	232.038	473.786	-2.04184
204072_s_at	FRY	NM_023037	8.10553	9.20408	7.40144e-08	-1.09855	down	275.428	589.801	-2.1414
207276_at	CDR1	NM_004065	4.57026	5.58369	1.44089e-07	-1.01343	down	23.7566	47.9576	-2.0187
210875_s_at	LOC100996668//ZEB1	NM_001128128//NM_001174093//NM_001174094//NM_001174095//NM_001174096//NM_030751//NR_024285//NR_024286//NR_024287//XR_158862//XR_159196//XR_171848	5.8604	7.01932	6.23985e-07	-1.15892	down	58.0973	129.726	-2.23291
210015_s_at	MAP2	NM_001039538//NM_002374//NM_031845//NM_031846//NM_031847	7.57126	8.63574	1.33625e-06	-1.06448	down	190.185	397.757	-2.09142
214930_at	SLITRK5	NM_015567	7.03074	8.03499	2.98432e-06	-1.00425	down	130.757	262.285	-2.0059
219230_at	TMEM100	NM_001099640//NM_018286	7.68573	9.13694	4.26562e-06	-1.45121	down	205.89	562.979	-2.73436
203849_s_at	KIF1A	NM_001244008//NM_004321	7.46353	8.50561	1.15646e-05	-1.04209	down	176.5	363.45	-2.05921
219537_x_at	DLL3	NM_016941//NM_203486	8.11731	9.63751	1.15805e-05	-1.5202	down	277.686	796.489	-2.86831
204753_s_at	HLF	NM_002126	6.91524	8.03914	3.37395e-05	-1.12389	down	120.697	263.04	-2.17934
204762_s_at	GNAO1	NM_020988//NM_138736	7.25295	8.26641	3.59063e-05	-1.01347	down	152.53	307.92	-2.01876
221008_s_at	ETNPPL	NM_001146590//NM_001146627//NM_031279//NR_027474//NR_027475	7.73759	9.68741	5.10563e-05	-1.94982	down	213.426	824.52	-3.86326
206899_at	NTSR2	NM_012344	7.04754	8.137	7.01465e-05	-1.08947	down	132.288	281.502	-2.12795
204953_at	SNAP91	NM_001242792//NM_001242793//NM_001242794//NM_001256717//NM_001256718//NM_014841//NR_026669	7.4705	8.82469	0.000114589	-1.3542	down	177.355	453.417	-2.55655
214762_at	ATP6V1G2	NM_001204078//NM_130463//NM_138282	8.29329	9.31573	0.000206612	-1.02244	down	313.71	637.256	-2.03135
210432_s_at	SCN3A	NM_001081676//NM_001081677//NM_006922	7.80309	9.01126	0.000307269	-1.20817	down	223.338	516.012	-2.31045
202022_at	ALDOC	NM_005165	10.0057	11.0275	0.000371388	-1.02177	down	1028.07	2087.41	-2.03041
209990_s_at	GABBR2	NM_005458	8.51977	9.80733	0.00054999	-1.28756	down	367.034	895.983	-2.44115
205358_at	GRIA2	NM_000826//NM_001083619//NM_001083620	10.0928	11.2629	0.000606397	-1.17005	down	1092.04	2457.31	-2.25019
205751_at	SH3GL2	NM_003026	7.257	8.37048	0.00211544	-1.11348	down	152.959	330.953	-2.16366
206785_s_at	KLRC1//KLRC2	NM_002259//NM_002260//NM_007328//NM_213657//NM_213658	6.31686	7.33741	0.00717848	-1.02055	down	79.7197	161.727	-2.02869
206190_at	GPR17	NM_001161415//NM_001161416//NM_001161417//NM_005291	6.21567	7.27007	0.00888962	-1.0544	down	74.3196	154.351	-2.07686
207659_s_at	MOBP	NM_001278322//NM_001278323//NM_182935//NR_003090//NR_103504//NR_103505//NR_103506	8.11704	9.16878	0.0278138	-1.05174	down	277.634	575.542	-2.07302
201012_at	ANXA1	NM_000700	9.74501	7.37069	1.67718e-10	2.37432	up	858.102	165.5	5.18491
208659_at	CLIC1	NM_001288	10.077	8.70688	1.02401e-08	1.37011	up	1080.13	417.862	2.58491
203240_at	FCGBP	NM_003890	10.0105	7.96897	1.17116e-08	2.0415	up	1031.45	250.552	4.11672
201896_s_at	PSRC1	NM_001005290//NM_001032290//NM_001032291//NM_032636	9.52647	8.43622	2.14166e-08	1.09024	up	737.483	346.383	2.1291
202376_at	SERPINA3	NM_001085	11.1029	9.38311	2.54376e-08	1.7198	up	2199.42	667.725	3.2939
203313_s_at	TGIF1	NM_003244//NM_170695//NM_173207//NM_173208//NM_173209//NM_173210//NM_173211//NM_174886	7.3805	6.37607	2.56613e-08	1.00443	up	166.629	83.0593	2.00615
200660_at	S100A11	NM_005620	8.86471	7.41364	3.06179e-08	1.45107	up	466.169	170.501	2.73411
201137_s_at	HLA-DPB1	NM_002121	10.4672	9.15984	3.10024e-08	1.30741	up	1415.65	571.989	2.47496
201590_x_at	ANXA2	NM_001002857//NM_001002858//NM_001136015//NM_004039	10.633	9.13111	3.44254e-08	1.50189	up	1588.01	560.709	2.83214
211980_at	COL4A1	NM_001845	9.77976	8.00253	4.01353e-08	1.77724	up	879.027	256.449	3.42769
211964_at	COL4A2	NM_001846	10.0315	8.26439	4.42996e-08	1.76714	up	1046.62	307.489	3.40378
205173_x_at	CD58	NM_001144822//NM_001779//NR_026665	7.82588	6.72625	4.76269e-08	1.09963	up	226.894	105.877	2.143
201850_at	CAPG	NM_001256139//NM_001256140//NM_001747	8.01699	6.8519	4.97687e-08	1.16509	up	259.033	115.512	2.24248
209619_at	CD74	NM_001025158//NM_001025159//NM_004355	11.8501	10.6966	6.62478e-08	1.15348	up	3691.87	1659.63	2.22451
203729_at	EMP3	NM_001425	9.13377	7.31932	9.3388e-08	1.81444	up	561.743	159.711	3.51724
200600_at	MSN	NM_002444	9.66546	8.4895	9.41272e-08	1.17597	up	812.071	359.413	2.25944
209395_at	CHI3L1	NM_001276	10.5056	7.68976	9.74045e-08	2.81582	up	1453.77	206.465	7.04121
208747_s_at	C1S	NM_001734//NM_201442	9.32488	7.93807	9.80141e-08	1.38681	up	641.313	245.244	2.615
202912_at	ADM	NM_001124	8.82606	7.04281	1.02524e-07	1.78325	up	453.846	131.855	3.44201
209129_at	TRIP6	NM_003302	8.95006	7.9197	1.30059e-07	1.03036	up	494.58	242.141	2.04253
204670_x_at	HLA-DRB1//HLA-DRB4//LOC100507709//LOC100507714	NM_001243965//NM_002124//NM_021983//XM_003119259//XM_003119260//XM_003119261//XM_003119291//XM_003119292//XM_003119293//XM_003403849//XM_003403850//XM_003403851//XM_003846744	11.2942	10.1815	1.4009e-07	1.11268	up	2511.2	1161.27	2.16247
202718_at	IGFBP2	NM_000597	9.68581	7.40346	1.401e-07	2.28235	up	823.606	169.302	4.86471
208782_at	FSTL1	NM_007085	10.0465	8.89935	1.51539e-07	1.1472	up	1057.58	477.497	2.21484
200916_at	TAGLN2	NM_001277223//NM_001277224//NM_003564	9.55736	8.43619	1.76612e-07	1.12117	up	753.448	346.376	2.17523
208816_x_at	ANXA2P2	NR_003573	9.42815	8.37294	2.15529e-07	1.05521	up	688.902	331.518	2.07802
213142_x_at	GSAP	NM_017439	7.80517	6.63212	3.27195e-07	1.17305	up	223.662	99.1898	2.25489
212067_s_at	C1R	NM_001733	9.55848	8.0227	3.33808e-07	1.53577	up	754.029	260.061	2.89944
208306_x_at	HLA-DRB1//LOC100507709//LOC100507714	NM_001243965//NM_002124//XM_003119259//XM_003119260//XM_003119261//XM_003119291//XM_003119292//XM_003119293//XM_003403849//XM_003403850//XM_003403851//XM_003846744	11.4225	10.3417	3.65355e-07	1.08073	up	2744.77	1297.69	2.11511
218802_at	CCDC109B	NM_017918	7.64371	6.58597	4.49173e-07	1.05774	up	199.98	96.0672	2.08166
201422_at	IFI30//PIK3R2	NM_005027//NM_006332//NR_073517	9.69804	8.57848	4.58776e-07	1.11956	up	830.618	382.28	2.1728
202803_s_at	ITGB2	NM_000211//NM_001127491	8.89553	7.8299	4.62511e-07	1.06564	up	476.236	227.528	2.09309
210495_x_at	FN1	NM_002026//NM_054034//NM_212474//NM_212475//NM_212476//NM_212478//NM_212482	11.4546	10.272	5.40826e-07	1.18264	up	2806.62	1236.44	2.26992
201666_at	TIMP1	NM_003254	10.5119	8.48724	5.61101e-07	2.02465	up	1460.14	358.852	4.06893
211990_at	HLA-DPA1	NM_001242524//NM_001242525//NM_033554	10.9547	9.63476	6.00731e-07	1.31992	up	1984.66	794.972	2.49652
210512_s_at	VEGFA	NM_001025366//NM_001025367//NM_001025368//NM_001025369//NM_001025370//NM_001033756//NM_001171622//NM_001171623//NM_001171624//NM_001171625//NM_001171626//NM_001171627//NM_001171628//NM_001171629//NM_001171630//NM_001204384//NM_001204385//NM_003376	9.79793	8.20049	6.91228e-07	1.59744	up	890.163	294.166	3.02606
208146_s_at	CPVL	NM_019029//NM_031311	8.05002	6.99073	7.11123e-07	1.0593	up	265.032	127.18	2.08391
200986_at	SERPING1	NM_000062//NM_001032295	8.623	7.25797	7.61919e-07	1.36503	up	394.26	153.062	2.57582
217478_s_at	HLA-DMA	NM_006120	9.3162	8.10868	8.56027e-07	1.20752	up	637.465	276.03	2.30941
207714_s_at	SERPINH1	NM_001207014//NM_001235	8.97837	7.86228	1.021e-06	1.11609	up	504.382	232.692	2.16759
201141_at	GPNMB	NM_001005340//NM_002510	9.10644	7.19249	1.24737e-06	1.91395	up	551.205	146.27	3.7684
219666_at	MS4A6A	NM_001247999//NM_022349//NM_152851//NM_152852	8.90476	7.70278	1.39585e-06	1.20198	up	479.292	208.338	2.30055
208636_at	ACTN1	NM_001102//NM_001130004//NM_001130005	9.59364	8.41785	1.48262e-06	1.17579	up	772.633	342	2.25916
203645_s_at	CD163	NM_004244//NM_203416	9.55174	7.68137	1.61457e-06	1.87037	up	750.519	205.269	3.65626
209875_s_at	SPP1	NM_000582//NM_001040058//NM_001040060//NM_001251829//NM_001251830	11.5874	10.4588	1.71164e-06	1.12858	up	3077.26	1407.43	2.18643
215193_x_at	HLA-DRB1//HLA-DRB3//HLA-DRB4//LOC100507709//LOC100507714	NM_001243965//NM_002124//NM_021983//NM_022555//XM_003119259//XM_003119260//XM_003119261//XM_003119291//XM_003119292//XM_003119293//XM_003403849//XM_003403850//XM_003403851//XM_003846462//XM_003846463//XM_003846464//XM_003846744	10.656	9.40555	1.71402e-06	1.25045	up	1613.53	678.191	2.37916
209122_at	LOC100509484//PLIN2	NM_001122//NR_038064//XR_113197//XR_171052//XR_171769	8.21145	7.04699	2.05572e-06	1.16446	up	296.41	132.238	2.24149
209312_x_at	HLA-DRB1//HLA-DRB4//HLA-DRB5//LOC100507709//LOC100507714	NM_001243965//NM_002124//NM_002125//NM_021983//XM_003119259//XM_003119260//XM_003119261//XM_003119291//XM_003119292//XM_003119293//XM_003403849//XM_003403850//XM_003403851//XM_003846744	11.2289	10.0314	2.61607e-06	1.19751	up	2400.14	1046.52	2.29344
208894_at	HLA-DRA	NM_019111	10.6489	9.38876	3.27314e-06	1.26009	up	1605.55	670.347	2.3951
218232_at	C1QA	NM_015991	10.2343	9.02393	3.46207e-06	1.21042	up	1204.61	520.562	2.31406
221024_s_at	SLC2A10	NM_030777	7.30579	6.11112	3.49187e-06	1.19466	up	158.22	69.1243	2.28892
221729_at	COL5A2	NM_000393	7.95665	6.61786	3.74156e-06	1.33879	up	248.422	98.2144	2.52938
203186_s_at	S100A4	NM_002961//NM_019554	7.51	6.33204	3.87375e-06	1.17797	up	182.279	80.5625	2.26257
204646_at	DPYD	NM_000110//NM_001160301	6.43404	5.07336	3.93889e-06	1.36068	up	86.4646	33.6693	2.56806
204174_at	ALOX5AP	NM_001204406//NM_001629	9.51798	8.41645	3.9528e-06	1.10153	up	733.16	341.668	2.14583
201860_s_at	PLAT	NM_000930//NM_000931//NM_033011	7.41014	6.1274	4.03502e-06	1.28274	up	170.088	69.9085	2.43301
202953_at	C1QB	NM_000491	10.0442	8.88829	5.46397e-06	1.15589	up	1055.84	473.851	2.22822
201743_at	CD14	NM_000591//NM_001040021//NM_001174104//NM_001174105	9.73642	8.33904	5.86971e-06	1.39738	up	853.008	323.818	2.63422
203854_at	CFI	NM_000204	8.33429	7.30867	6.25149e-06	1.02562	up	322.753	158.536	2.03583
208690_s_at	PDLIM1	NM_020992	7.50433	6.45439	6.41053e-06	1.04994	up	181.563	87.6929	2.07044
209191_at	TUBB6	NM_032525	8.46896	7.39659	7.66143e-06	1.07237	up	354.333	168.498	2.10289
201693_s_at	EGR1	NM_001964	8.78753	7.76685	7.97536e-06	1.02068	up	441.886	217.799	2.02887
207808_s_at	PROS1	NM_000313	7.34771	6.1769	8.49759e-06	1.17081	up	162.885	72.3488	2.25138
202310_s_at	COL1A1	NM_000088	8.5793	6.26555	1.09277e-05	2.31375	up	382.496	76.934	4.97174
212671_s_at	HLA-DQA1//HLA-DQA2//LOC100509457	NM_002122//NM_020056//XM_003120269//XM_003120270//XM_003120272//XM_003846467//XM_003846468//XM_003846469//XM_003846470//XM_003846746	8.3323	6.88026	1.10267e-05	1.45205	up	322.309	117.805	2.73596
213975_s_at	LYZ	NM_000239	6.37579	5.0509	1.47018e-05	1.32489	up	83.0431	33.1491	2.50514
220532_s_at	TMEM176B	NM_001101311//NM_001101312//NM_001101313//NM_001101314//NM_014020	8.85141	7.75724	1.57134e-05	1.09417	up	461.89	216.352	2.1349
202833_s_at	SERPINA1	NM_000295//NM_001002235//NM_001002236//NM_001127700//NM_001127701//NM_001127702//NM_001127703//NM_001127704//NM_001127705//NM_001127706//NM_001127707	7.43835	6.17536	1.73896e-05	1.26299	up	173.447	72.2718	2.39993
201798_s_at	MYOF	NM_013451//NM_133337	7.82268	6.79183	1.74322e-05	1.03085	up	226.393	110.801	2.04323
202589_at	TYMS	NM_001071	9.52495	8.46258	1.93403e-05	1.06237	up	736.708	352.769	2.08836
201105_at	LGALS1	NM_002305	10.8136	9.6869	1.9761e-05	1.12674	up	1799.83	824.23	2.18365
202627_s_at	SERPINE1	NM_000602//NM_001165413	8.14609	6.99186	3.47732e-05	1.15423	up	283.28	127.28	2.22565
213060_s_at	CHI3L2	NM_001025197//NM_001025199//NM_004000	8.13997	6.82414	3.55071e-05	1.31583	up	282.081	113.31	2.48945
203570_at	LOXL1	NM_005576	7.32086	6.00648	3.58853e-05	1.31439	up	159.882	64.288	2.48696
201890_at	RRM2	NM_001034//NM_001165931	7.34041	6.01833	3.69959e-05	1.32208	up	162.062	64.8181	2.50026
203665_at	HMOX1	NM_002133	9.04072	7.9576	3.73501e-05	1.08311	up	526.656	248.587	2.1186
202345_s_at	FABP5//LOC101060453	NM_001444//XM_003960529	8.92229	7.30089	3.96272e-05	1.6214	up	485.15	157.684	3.07673
202018_s_at	LTF	NM_001199149//NM_002343	7.59973	5.97911	4.17042e-05	1.62062	up	193.975	63.08	3.07507
204787_at	VSIG4	NM_001100431//NM_001184830//NM_001184831//NM_001257403//NM_007268	10.1189	9.09317	4.23635e-05	1.0257	up	1111.95	546.158	2.03595
202546_at	VAMP8	NM_003761	7.49968	6.49893	4.52169e-05	1.00076	up	180.98	90.4423	2.00105
202403_s_at	COL1A2	NM_000089	9.83201	8.27431	4.64041e-05	1.5577	up	911.444	309.61	2.94385
206584_at	LY96	NM_001195797//NM_015364	7.13699	5.96016	4.71419e-05	1.17683	up	140.75	62.2569	2.26079
202237_at	NNMT	NM_006169	8.25829	6.57618	4.76881e-05	1.68212	up	306.192	95.4171	3.20899
200872_at	S100A10	NM_002966	11.0302	9.96659	5.01873e-05	1.06366	up	2091.39	1000.56	2.09023
209156_s_at	COL6A2	NM_001849//NM_058174//NM_058175	7.93322	6.23049	6.24962e-05	1.70273	up	244.42	75.0867	3.25516
202291_s_at	MGP	NM_000900//NM_001190839	8.4942	7.18497	6.79746e-05	1.30923	up	360.587	145.51	2.47809
201505_at	LAMB1	NM_002291	5.85427	4.67463	6.91998e-05	1.17963	up	57.8508	25.5391	2.26519
203423_at	RBP1	NM_001130992//NM_001130993//NM_002899	8.64812	7.23074	7.38346e-05	1.41739	up	401.184	150.199	2.67101
204150_at	STAB1	NM_015136	9.1656	8.09835	7.4553e-05	1.06725	up	574.277	274.06	2.09544
213125_at	OLFML2B	NM_015441	7.39627	6.38448	8.9214e-05	1.01179	up	168.461	83.5449	2.01642
211564_s_at	PDLIM4	NM_001131027//NM_003687	6.68487	5.48739	9.84081e-05	1.19748	up	102.884	44.8611	2.29339
206025_s_at	TNFAIP6	NM_007115	6.38375	5.36904	0.000118397	1.01471	up	83.5024	41.3277	2.0205
208949_s_at	LGALS3	NM_001177388//NM_002306//NR_003225	10.1902	8.92582	0.00012451	1.26433	up	1168.27	486.341	2.40215
219607_s_at	MS4A4A	NM_001243266//NM_024021//NM_148975	7.08628	5.81778	0.000132933	1.2685	up	135.889	56.4061	2.40912
201645_at	TNC	NM_002160	9.81176	8.70035	0.000156585	1.11141	up	898.739	415.973	2.16057
204006_s_at	FCGR3A//FCGR3B	NM_000569//NM_000570//NM_001127592//NM_001127593//NM_001127595//NM_001127596//NM_001244753//NM_001271035//NM_001271036//NM_001271037//XM_003960897	8.23014	7.06493	0.000205748	1.16522	up	300.276	133.892	2.24267
211161_s_at	COL3A1	NM_000090	6.35425	4.84617	0.000274934	1.50808	up	81.8124	28.7636	2.84431
201324_at	EMP1	NM_001423	8.06605	7.05088	0.000352543	1.01517	up	267.992	132.594	2.02114
201506_at	TGFBI	NM_000358	9.52111	8.30451	0.000359646	1.2166	up	734.753	316.161	2.32399
206157_at	PTX3	NM_002852	6.04388	4.67233	0.000372927	1.37155	up	65.9766	25.4984	2.58748
206172_at	IL13RA2	NM_000640	6.77706	5.57791	0.000597568	1.19915	up	109.673	47.7661	2.29604
210095_s_at	IGFBP3	NM_000598//NM_001013398	9.30159	8.22606	0.000614788	1.07553	up	631.039	299.427	2.10749
205029_s_at	FABP7	NM_001446	8.62865	7.32804	0.000632115	1.30061	up	395.805	160.679	2.46332
203936_s_at	MMP9	NM_004994	7.59658	6.54475	0.000636987	1.05183	up	193.552	93.3614	2.07315
203305_at	F13A1	NM_000129	8.15506	7.04129	0.000878234	1.11377	up	285.047	131.716	2.1641
216598_s_at	CCL2	NM_002982	8.76974	7.70221	0.000880916	1.06753	up	436.469	208.255	2.09584
201438_at	COL6A3	NM_004369//NM_057164//NM_057165//NM_057166//NM_057167	7.69957	6.37272	0.00141967	1.32685	up	207.874	82.8664	2.50854
202269_x_at	GBP1	NM_002053	7.61013	6.47982	0.00265346	1.13031	up	195.379	89.2527	2.18906
217022_s_at	IGH//IGHA1//IGHA2	---	6.69359	5.5622	0.00297289	1.13139	up	103.508	47.2487	2.1907
210809_s_at	POSTN	NM_001135934//NM_001135935//NM_001135936//NM_006475	7.77839	6.09281	0.00312469	1.68558	up	219.548	68.2526	3.2167
201744_s_at	LUM	NM_002345	5.66104	4.64116	0.00861434	1.01988	up	50.5992	24.9534	2.02775
